# Supplementary material for: Research on Frequent Itemset Mining of Imaging Genetics GWAS in Alzheimer’s Disease
Source: Genes (Basel). 2022 Jan 19;13(2):176. doi: 10.3390/genes13020176 (PMC8871801; doi:10.3390/genes13020176)
Supplement: Supplementary file 1 [file genes-13-00176-s001.zip]

Archive with 1 entries (1 files):
- genes-1517788-supplementary.xlsx
