# Supplementary material for: Research on Frequent Itemset Mining of Imaging Genetics GWAS in Alzheimer’s Disease
Source: Genes (Basel). 2022 Jan 19;13(2):176. doi: 10.3390/genes13020176 (PMC8871801; doi:10.3390/genes13020176)
Supplement: Supplementary file 1 [file genes-13-00176-s001.zip › genes-1517788-supplementary.xlsx]

## Sheet: Supplementary TABLE 1
Supplementary Table S1 | 20 genes associated with AD.
NO.	gene	NO.	gene
1	ABCA7	11	MS4A6A
2	APOE	12	PTK2B
3	BIN1	13	SORL1
4	CLU	14	MEF2C
5	CR1	15	CASS4
6	CD2AP	16	INPP5D
7	EPHA1	17	CD33
8	PICALM	18	SLC24A4
9	FERMT2	19	HLA-DRB1
10	MEF2C	20	DSG2

## Sheet: Supplementary TABLE 2.1
Supplementary Table S2.1 | FITs in ROI 37 (right hippocampus, s=0.5)
==================================================
frequent 1-itemsets	support	SNP Information in IGAP2019(Jansen)
==================================================21		uniqID.a1a2	CHR	BP	A1	A2	SNP	Z	P	Nsum	Neff	dir	EAF	BETA	SE
frozenset({'rs17824708'})	0.509934	17:5083008_C_T	17	5083008	C	T	rs17824708	-0.545671	0.585292	436198	429664	?--+	0.11024	-0.00187951	0.00344441
frozenset({'rs6064387'})	0.649007	20:54968159_A_G	20	54968159	A	G	rs6064387	0.0673906	0.946271	433124	426617	?-+-	0.469818	0.00014618	0.00216914
frozenset({'rs4520084'})	0.503311	7:147908658_T_C	7	147908658	T	C	rs4520084	-2.48874	0.0128197	427094	420642	?--+	0.489005	-0.005428	0.00218102
frozenset({'rs2070045'})	0.509934	11:121448090_G_T	11	121448090	G	T	rs2070045	2.19268	0.0283303	433912	427398	?+++	0.237573	0.00557242	0.00254137
frozenset({'rs700319'})	0.549669	7:147469901_C_A	7	147469901	C	A	rs700319	1.39877	0.161882	436498	429961	?++-	0.296689	0.00330211	0.00236072
frozenset({'rs11979473'})	0.533113	7:147151778_A_G	7	147151778	A	G	rs11979473	-0.580649	0.561477	435365	428838	?-+-	0.200878	-0.00156487	0.00269504
frozenset({'rs16883528'})	0.503311	7:147194880_C_T	7	147194880	C	T	rs16883528	-0.417155	0.676565	436498	429961	?+--	0.132723	-0.00132592	0.00317847
frozenset({'rs886969'})	0.592715	7:148034688_C_T	7	148034688	C	T	rs886969	-0.760679	0.446849	428109	421648	?--+	0.200554	-0.00206872	0.00271957
frozenset({'rs11731587'})	0.731788	4:11390069_A_G	4	11390069	A	G	rs11731587	-2.26504	0.0235099	434072	427557	?---	0.285725	-0.00542195	0.00239375
frozenset({'rs1047389'})	0.794702	4:11401087_G_A	4	11401087	G	A	rs1047389	-2.33573	0.0195052	443997	428749	----	0.213828	-0.00615194	0.00263384
frozenset({'rs3818361'})	0.596026	1:207784968_A_G	1	207784968	A	G	rs3818361	8.80772	1.27721e-18	443993	428748	++++	0.192008	0.024146	0.00274146
frozenset({'rs2025074'})	0.523179	14:92752200_A_G	14	92752200	A	G	rs2025074	-0.65092	0.515098	436498	429961	?+-+	0.222913	-0.00168653	0.002591
frozenset({'rs1528510'})	0.503311	7:147192393_G_A	7	147192393	G	A	rs1528510	-0.486044	0.626936	436120	429586	?+--	0.132399	-0.00154715	0.00318315
frozenset({'rs2242065'})	0.509934	15:58839298_T_C	15	58839298	T	C	rs2242065	-0.514146	0.60715	436498	429961	?--+	0.0804127	-0.00203891	0.00396562
frozenset({'rs11218350'})	0.516556	11:121452651_A_T	11	121452651	A	T	rs11218350	2.31353	0.0206935	434328	427811	?+++	0.236372	0.00588698	0.00254459
frozenset({'rs10498633'})	0.821192	14:92926952_T_G	14	92926952	T	G	rs10498633	-5.20444	1.94581e-07	436498	429961	?---	0.211395	-0.0137453	0.00264107
frozenset({'rs16881446'})	0.619205	4:11408585_C_T	4	11408585	C	T	rs16881446	-1.81182	0.0700138	79138	72495.4	--?-	0.254912	-0.0109178	0.00602589
frozenset({'rs1918296'})	0.678808	7:148024202_G_A	7	148024202	G	A	rs1918296	-1.05138	0.293086	430190	423710	?--+	0.195642	-0.00287907	0.00273838
frozenset({'rs10277969'})	0.877483	7:148035192_G_A	7	148035192	G	A	rs10277969	-0.171227	0.864045	436498	429961	?---	0.246474	-0.000428458	0.00250228
frozenset({'rs1010158'})	0.536424	11:121483651_G_A	11	121483651	G	A	rs1010158	1.14588	0.251843	431312	424822	?++-	0.318047	0.00266931	0.00232947
frozenset({'rs7781317'})	0.692053	7:147201446_A_G	7	147201446	A	G	rs7781317	0.0894952	0.928688	428540	422075	?-++	0.452248	0.000195709	0.0021868
==================================================
frequent 2-itemsets	support
==================================================31
frozenset({'rs3818361', 'rs10277969'})	0.5
frozenset({'rs7781317', 'rs700319'})	0.516556
frozenset({'rs886969', 'rs10498633'})	0.516556
frozenset({'rs11731587', 'rs10498633'})	0.609272
frozenset({'rs10277969', 'rs10498633'})	0.738411
frozenset({'rs11731587', 'rs10277969'})	0.672185
frozenset({'rs16881446', 'rs1047389'})	0.619205
frozenset({'rs1010158', 'rs10277969'})	0.52649
frozenset({'rs7781317', 'rs10277969'})	0.576159
frozenset({'rs1528510', 'rs16883528'})	0.503311
frozenset({'rs7781317', 'rs10498633'})	0.543046
frozenset({'rs6064387', 'rs10277969'})	0.609272
frozenset({'rs1918296', 'rs10498633'})	0.572848
frozenset({'rs1047389', 'rs6064387'})	0.506623
frozenset({'rs6064387', 'rs10498633'})	0.572848
frozenset({'rs886969', 'rs11731587'})	0.506623
frozenset({'rs886969', 'rs10277969'})	0.592715
frozenset({'rs886969', 'rs1918296'})	0.559603
frozenset({'rs11218350', 'rs10277969'})	0.506623
frozenset({'rs1047389', 'rs10498633'})	0.655629
frozenset({'rs16881446', 'rs10498633'})	0.509934
frozenset({'rs1918296', 'rs1047389'})	0.60596
frozenset({'rs1047389', 'rs11731587'})	0.705298
frozenset({'rs1918296', 'rs11731587'})	0.546358
frozenset({'rs16881446', 'rs11731587'})	0.596026
frozenset({'rs1047389', 'rs10277969'})	0.735099
frozenset({'rs1918296', 'rs10277969'})	0.665563
frozenset({'rs1047389', 'rs7781317'})	0.516556
frozenset({'rs16881446', 'rs10277969'})	0.562914
frozenset({'rs886969', 'rs1047389'})	0.562914
frozenset({'rs3818361', 'rs10498633'})	0.5
==================================================
frequent 3-itemsets	support
==================================================20
frozenset({'rs886969', 'rs10277969', 'rs10498633'})	0.516556
frozenset({'rs10277969', 'rs11731587', 'rs10498633'})	0.582781
frozenset({'rs16881446', 'rs1047389', 'rs10498633'})	0.509934
frozenset({'rs1047389', 'rs11731587', 'rs10498633'})	0.582781
frozenset({'rs1047389', 'rs10277969', 'rs10498633'})	0.629139
frozenset({'rs1918296', 'rs11731587', 'rs10277969'})	0.543046
frozenset({'rs1918296', 'rs10277969', 'rs10498633'})	0.559603
frozenset({'rs1047389', 'rs6064387', 'rs10277969'})	0.503311
frozenset({'rs6064387', 'rs10277969', 'rs10498633'})	0.536424
frozenset({'rs886969', 'rs1918296', 'rs1047389'})	0.529801
frozenset({'rs16881446', 'rs1047389', 'rs11731587'})	0.596026
frozenset({'rs1918296', 'rs1047389', 'rs11731587'})	0.52649
frozenset({'rs16881446', 'rs1047389', 'rs10277969'})	0.562914
frozenset({'rs1918296', 'rs1047389', 'rs10277969'})	0.602649
frozenset({'rs1047389', 'rs11731587', 'rs10277969'})	0.645695
frozenset({'rs16881446', 'rs11731587', 'rs10277969'})	0.539735
frozenset({'rs1918296', 'rs1047389', 'rs10498633'})	0.513245
frozenset({'rs886969', 'rs11731587', 'rs10277969'})	0.506623
frozenset({'rs886969', 'rs1918296', 'rs10277969'})	0.559603
frozenset({'rs886969', 'rs1047389', 'rs10277969'})	0.562914
==================================================
frequent 4-itemsets	support
==================================================5
frozenset({'rs1047389', 'rs10277969', 'rs11731587', 'rs10498633'})	0.556291
frozenset({'rs1047389', 'rs10277969', 'rs16881446', 'rs11731587'})	0.539735
frozenset({'rs1047389', 'rs10277969', 'rs1918296', 'rs11731587'})	0.523179
frozenset({'rs1047389', 'rs10277969', 'rs886969', 'rs1918296'})	0.529801
frozenset({'rs1047389', 'rs10277969', 'rs1918296', 'rs10498633'})	0.509934

## Sheet: Supplementary TABLE 2.2
Supplementary Table S2.2 | FITs in ROI 38 (left hippocampus, s=0.6)
==================================================
frequent 1-itemsets	support	SNP Information in IGAP2019(Jansen)
==================================================20		uniqID.a1a2	CHR	BP	A1	A2	SNP	Z	P	Nsum	Neff	dir	EAF	BETA	SE
frozenset({'rs11731587'})	0.775801	4:11390069_A_G	4	11390069	A	G	rs11731587	-2.26504	0.0235099	434072	427557	?---	0.285725	-0.00542195	0.00239375
frozenset({'rs7563345'})	0.768683	2:234143244_A_G	2	234143244	A	G	rs7563345	0.139415	0.889123	422526	416116	?-+-	0.342239	0.000322098	0.00231036
frozenset({'rs7000615'})	0.72242	8:27263433_G_T	8	27263433	G	T	rs7000615	-2.32335	0.0201604	434571	428051	?--+	0.175393	-0.00660267	0.00284187
frozenset({'rs1047389'})	0.882562	4:11401087_G_A	4	11401087	G	A	rs1047389	-2.33573	0.0195052	443997	428749	----	0.213828	-0.00615194	0.00263384
frozenset({'rs13412102'})	0.686833	2:234145971_T_C	2	234145971	T	C	rs13412102	-0.94783	0.343216	429850	423373	?---	0.400847	-0.00210182	0.00221751
frozenset({'rs6557999'})	0.601423	8:27307095_G_A	8	27307095	G	A	rs6557999	0.655109	0.512398	436289	429754	?++-	0.208731	0.00173873	0.00265411
frozenset({'rs7929589'})	0.6121	11:59975078_T_C	11	59975078	T	C	rs7929589	-7.27341	3.50513e-13	434080	427565	?---	0.388928	-0.016133	0.00221808
frozenset({'rs12052024'})	0.708185	18:56340047_T_G	18	56340047	T	G	rs12052024	0.248212	0.80397	431307	424817	?-++	0.209147	0.000662116	0.00266754
frozenset({'rs3818361'})	0.637011	1:207784968_A_G	1	207784968	A	G	rs3818361	8.80772	1.27721e-18	443993	428748	++++	0.192008	0.024146	0.00274146
frozenset({'rs10277969'})	0.857651	7:148035192_G_A	7	148035192	G	A	rs10277969	-0.171227	0.864045	436498	429961	?---	0.246474	-0.000428458	0.00250228
frozenset({'rs6431655'})	0.626335	2:234162415_A_G	2	234162415	A	G	rs6431655	0.934786	0.349899	435312	428786	?-+-	0.290853	0.00222265	0.00237771
frozenset({'rs16881446'})	0.715302	4:11408585_C_T	4	11408585	C	T	rs16881446	-1.81182	0.0700138	79138	72495.4	--?-	0.254912	-0.0109178	0.00602589
frozenset({'rs2242065'})	0.836299	15:58839298_T_C	15	58839298	T	C	rs2242065	-0.514146	0.60715	436498	429961	?--+	0.0804127	-0.00203891	0.00396562
frozenset({'rs6064387'})	0.651246	20:54968159_A_G	20	54968159	A	G	rs6064387	0.0673906	0.946271	433124	426617	?-+-	0.469818	0.00014618	0.00216914
frozenset({'rs11160070'})	0.701068	14:92938391_C_T	14	92938391	C	T	rs11160070	0.0449566	0.964142	428670	422204	?-+-	0.436911	9.86353e-05	0.00219401
frozenset({'rs1472258'})	0.661922	7:146431210_A_G	7	146431210	A	G	rs1472258	-1.16879	0.242489	436011	429478	?---	0.137142	-0.00366602	0.0031366
frozenset({'rs7926344'})	0.601423	11:59962166_A_G	11	59962166	A	G	rs7926344	-7.51978	5.4867e-14	433572	427061	?---	0.382184	-0.0167437	0.00222662
frozenset({'rs6082'})	0.733096	15:58837957_G_A	15	58837957	G	A	rs6082	-0.646652	0.517857	434484	427965	?--+	0.0846782	-0.00251061	0.00388247
frozenset({'rs10498633'})	0.893238	14:92926952_T_G	14	92926952	T	G	rs10498633	-5.20444	1.94581e-07	436498	429961	?---	0.211395	-0.0137453	0.00264107
frozenset({'rs700319'})	0.686833	7:147469901_C_A	7	147469901	C	A	rs700319	1.39877	0.161882	436498	429961	?++-	0.296689	0.00330211	0.00236072
==================================================
frequent 2-itemsets	support
==================================================64
frozenset({'rs11731587', 'rs11160070'})	0.644128
frozenset({'rs10277969', 'rs6082'})	0.69395
frozenset({'rs10498633', 'rs7929589'})	0.608541
frozenset({'rs6082', 'rs2242065'})	0.729537
frozenset({'rs10277969', 'rs11731587'})	0.679715
frozenset({'rs7563345', 'rs1047389'})	0.72242
frozenset({'rs10277969', 'rs2242065'})	0.765125
frozenset({'rs13412102', 'rs12052024'})	0.601423
frozenset({'rs10498633', 'rs6082'})	0.701068
frozenset({'rs16881446', 'rs7563345'})	0.608541
frozenset({'rs12052024', 'rs7563345'})	0.658363
frozenset({'rs16881446', 'rs1047389'})	0.715302
frozenset({'rs10498633', 'rs1047389'})	0.800712
frozenset({'rs10498633', 'rs6064387'})	0.622776
frozenset({'rs7563345', 'rs2242065'})	0.711744
frozenset({'rs11731587', 'rs7000615'})	0.6121
frozenset({'rs1472258', 'rs1047389'})	0.640569
frozenset({'rs6082', 'rs1047389'})	0.669039
frozenset({'rs700319', 'rs10498633'})	0.644128
frozenset({'rs10277969', 'rs7000615'})	0.661922
frozenset({'rs10277969', 'rs1047389'})	0.775801
frozenset({'rs10277969', 'rs6064387'})	0.619217
frozenset({'rs2242065', 'rs6431655'})	0.601423
frozenset({'rs12052024', 'rs1047389'})	0.686833
frozenset({'rs10277969', 'rs700319'})	0.6121
frozenset({'rs700319', 'rs2242065'})	0.626335
frozenset({'rs10498633', 'rs7000615'})	0.669039
frozenset({'rs16881446', 'rs7000615'})	0.604982
frozenset({'rs10498633', 'rs2242065'})	0.775801
frozenset({'rs11731587', 'rs2242065'})	0.651246
frozenset({'rs6082', 'rs7563345'})	0.672598
frozenset({'rs10498633', 'rs12052024'})	0.669039
frozenset({'rs11160070', 'rs1047389'})	0.669039
frozenset({'rs2242065', 'rs6064387'})	0.629893
frozenset({'rs11731587', 'rs7563345'})	0.619217
frozenset({'rs10277969', 'rs12052024'})	0.669039
frozenset({'rs13412102', 'rs2242065'})	0.640569
frozenset({'rs7563345', 'rs6431655'})	0.622776
frozenset({'rs10277969', 'rs10498633'})	0.765125
frozenset({'rs10498633', 'rs11731587'})	0.701068
frozenset({'rs16881446', 'rs10498633'})	0.658363
frozenset({'rs13412102', 'rs10498633'})	0.669039
frozenset({'rs13412102', 'rs7563345'})	0.672598
frozenset({'rs1472258', 'rs11731587'})	0.601423
frozenset({'rs11160070', 'rs2242065'})	0.622776
frozenset({'rs13412102', 'rs1047389'})	0.651246
frozenset({'rs10498633', 'rs6431655'})	0.608541
frozenset({'rs6082', 'rs7000615'})	0.633452
frozenset({'rs10277969', 'rs7563345'})	0.686833
frozenset({'rs11731587', 'rs1047389'})	0.772242
frozenset({'rs10277969', 'rs16881446'})	0.640569
frozenset({'rs12052024', 'rs2242065'})	0.676157
frozenset({'rs16881446', 'rs2242065'})	0.622776
frozenset({'rs10277969', 'rs13412102'})	0.6121
frozenset({'rs12052024', 'rs7000615'})	0.622776
frozenset({'rs6082', 'rs12052024'})	0.622776
frozenset({'rs2242065', 'rs7000615'})	0.697509
frozenset({'rs16881446', 'rs11731587'})	0.654804
frozenset({'rs10498633', 'rs7563345'})	0.747331
frozenset({'rs2242065', 'rs1047389'})	0.754448
frozenset({'rs1047389', 'rs7000615'})	0.701068
frozenset({'rs13412102', 'rs6082'})	0.6121
frozenset({'rs10498633', 'rs11160070'})	0.672598
frozenset({'rs7563345', 'rs7000615'})	0.626335
==================================================
frequent 3-itemsets	support
==================================================84
frozenset({'rs10277969', 'rs12052024', 'rs1047389'})	0.654804
frozenset({'rs13412102', 'rs2242065', 'rs1047389'})	0.608541
frozenset({'rs6082', 'rs2242065', 'rs7000615'})	0.633452
frozenset({'rs13412102', 'rs10498633', 'rs7563345'})	0.661922
frozenset({'rs7563345', 'rs2242065', 'rs1047389'})	0.669039
frozenset({'rs10277969', 'rs10498633', 'rs7000615'})	0.622776
frozenset({'rs6082', 'rs12052024', 'rs7563345'})	0.6121
frozenset({'rs12052024', 'rs7563345', 'rs1047389'})	0.637011
frozenset({'rs16881446', 'rs7563345', 'rs1047389'})	0.608541
frozenset({'rs10277969', 'rs6082', 'rs7563345'})	0.644128
frozenset({'rs10498633', 'rs12052024', 'rs1047389'})	0.647687
frozenset({'rs10498633', 'rs11731587', 'rs11160070'})	0.615658
frozenset({'rs12052024', 'rs7563345', 'rs2242065'})	0.640569
frozenset({'rs10277969', 'rs13412102', 'rs7563345'})	0.601423
frozenset({'rs10498633', 'rs6082', 'rs2242065'})	0.697509
frozenset({'rs10498633', 'rs2242065', 'rs1047389'})	0.708185
frozenset({'rs10498633', 'rs2242065', 'rs6064387'})	0.604982
frozenset({'rs10498633', 'rs11731587', 'rs7563345'})	0.601423
frozenset({'rs16881446', 'rs1047389', 'rs7000615'})	0.604982
frozenset({'rs7563345', 'rs2242065', 'rs7000615'})	0.619217
frozenset({'rs10498633', 'rs6082', 'rs7563345'})	0.654804
frozenset({'rs6082', 'rs2242065', 'rs1047389'})	0.66548
frozenset({'rs11731587', 'rs11160070', 'rs1047389'})	0.644128
frozenset({'rs10277969', 'rs2242065', 'rs7000615'})	0.654804
frozenset({'rs6082', 'rs12052024', 'rs1047389'})	0.604982
frozenset({'rs10277969', 'rs10498633', 'rs11731587'})	0.604982
frozenset({'rs16881446', 'rs11731587', 'rs1047389'})	0.654804
frozenset({'rs10498633', 'rs7563345', 'rs7000615'})	0.604982
frozenset({'rs10277969', 'rs6082', 'rs10498633'})	0.66548
frozenset({'rs11731587', 'rs1047389', 'rs7000615'})	0.6121
frozenset({'rs10498633', 'rs12052024', 'rs7563345'})	0.637011
frozenset({'rs16881446', 'rs2242065', 'rs1047389'})	0.622776
frozenset({'rs10277969', 'rs6082', 'rs7000615'})	0.6121
frozenset({'rs12052024', 'rs2242065', 'rs1047389'})	0.654804
frozenset({'rs10277969', 'rs10498633', 'rs2242065'})	0.715302
frozenset({'rs10498633', 'rs12052024', 'rs2242065'})	0.640569
frozenset({'rs1472258', 'rs11731587', 'rs1047389'})	0.601423
frozenset({'rs10277969', 'rs10498633', 'rs12052024'})	0.633452
frozenset({'rs13412102', 'rs10498633', 'rs2242065'})	0.626335
frozenset({'rs10498633', 'rs6082', 'rs1047389'})	0.647687
frozenset({'rs6082', 'rs7563345', 'rs2242065'})	0.669039
frozenset({'rs10277969', 'rs12052024', 'rs7563345'})	0.629893
frozenset({'rs13412102', 'rs7563345', 'rs2242065'})	0.629893
frozenset({'rs13412102', 'rs10498633', 'rs1047389'})	0.633452
frozenset({'rs10498633', 'rs6082', 'rs7000615'})	0.608541
frozenset({'rs10277969', 'rs2242065', 'rs6064387'})	0.601423
frozenset({'rs10277969', 'rs2242065', 'rs1047389'})	0.708185
frozenset({'rs10277969', 'rs10498633', 'rs7563345'})	0.66548
frozenset({'rs10277969', 'rs7563345', 'rs2242065'})	0.672598
frozenset({'rs10277969', 'rs11731587', 'rs1047389'})	0.679715
frozenset({'rs10277969', 'rs10498633', 'rs1047389'})	0.697509
frozenset({'rs10498633', 'rs6082', 'rs12052024'})	0.604982
frozenset({'rs12052024', 'rs2242065', 'rs7000615'})	0.619217
frozenset({'rs10277969', 'rs6082', 'rs1047389'})	0.644128
frozenset({'rs16881446', 'rs10498633', 'rs11731587'})	0.601423
frozenset({'rs13412102', 'rs6082', 'rs7563345'})	0.608541
frozenset({'rs7563345', 'rs1047389', 'rs7000615'})	0.615658
frozenset({'rs10498633', 'rs11160070', 'rs1047389'})	0.640569
frozenset({'rs10498633', 'rs2242065', 'rs7000615'})	0.651246
frozenset({'rs10498633', 'rs11731587', 'rs2242065'})	0.6121
frozenset({'rs10498633', 'rs7563345', 'rs1047389'})	0.701068
frozenset({'rs11731587', 'rs7563345', 'rs1047389'})	0.615658
frozenset({'rs10277969', 'rs6082', 'rs12052024'})	0.608541
frozenset({'rs13412102', 'rs6082', 'rs2242065'})	0.608541
frozenset({'rs2242065', 'rs1047389', 'rs7000615'})	0.679715
frozenset({'rs6082', 'rs7563345', 'rs1047389'})	0.633452
frozenset({'rs10277969', 'rs6082', 'rs2242065'})	0.69395
frozenset({'rs12052024', 'rs1047389', 'rs7000615'})	0.6121
frozenset({'rs11731587', 'rs2242065', 'rs1047389'})	0.647687
frozenset({'rs10277969', 'rs16881446', 'rs1047389'})	0.640569
frozenset({'rs10498633', 'rs1047389', 'rs7000615'})	0.658363
frozenset({'rs10498633', 'rs13412102', 'rs6082'})	0.604982
frozenset({'rs10277969', 'rs11731587', 'rs2242065'})	0.6121
frozenset({'rs10277969', 'rs7563345', 'rs1047389'})	0.647687
frozenset({'rs10277969', 'rs12052024', 'rs2242065'})	0.647687
frozenset({'rs6082', 'rs1047389', 'rs7000615'})	0.619217
frozenset({'rs10277969', 'rs13412102', 'rs2242065'})	0.601423
frozenset({'rs10498633', 'rs7563345', 'rs6431655'})	0.608541
frozenset({'rs13412102', 'rs7563345', 'rs1047389'})	0.644128
frozenset({'rs16881446', 'rs10498633', 'rs1047389'})	0.658363
frozenset({'rs6082', 'rs12052024', 'rs2242065'})	0.622776
frozenset({'rs10277969', 'rs1047389', 'rs7000615'})	0.654804
frozenset({'rs10498633', 'rs7563345', 'rs2242065'})	0.690391
frozenset({'rs10498633', 'rs11731587', 'rs1047389'})	0.697509
==================================================
frequent 4-itemsets	support
==================================================50
frozenset({'rs10277969', 'rs2242065', 'rs12052024', 'rs1047389'})	0.633452
frozenset({'rs6082', 'rs2242065', 'rs10498633', 'rs1047389'})	0.644128
frozenset({'rs10277969', 'rs2242065', 'rs10498633', 'rs12052024'})	0.615658
frozenset({'rs6082', 'rs10498633', 'rs7563345', 'rs1047389'})	0.615658
frozenset({'rs10277969', 'rs12052024', 'rs7563345', 'rs1047389'})	0.615658
frozenset({'rs10277969', 'rs11731587', 'rs10498633', 'rs1047389'})	0.604982
frozenset({'rs13412102', 'rs2242065', 'rs7563345', 'rs1047389'})	0.604982
frozenset({'rs6082', 'rs2242065', 'rs7563345', 'rs1047389'})	0.629893
frozenset({'rs13412102', 'rs6082', 'rs2242065', 'rs7563345'})	0.604982
frozenset({'rs2242065', 'rs7563345', 'rs1047389', 'rs7000615'})	0.608541
frozenset({'rs10277969', 'rs2242065', 'rs1047389', 'rs7000615'})	0.647687
frozenset({'rs10277969', 'rs2242065', 'rs7563345', 'rs1047389'})	0.637011
frozenset({'rs10277969', 'rs6082', 'rs2242065', 'rs7563345'})	0.644128
frozenset({'rs6082', 'rs2242065', 'rs10498633', 'rs12052024'})	0.604982
frozenset({'rs2242065', 'rs12052024', 'rs7563345', 'rs1047389'})	0.619217
frozenset({'rs10277969', 'rs10498633', 'rs1047389', 'rs7000615'})	0.615658
frozenset({'rs10277969', 'rs2242065', 'rs10498633', 'rs1047389'})	0.66548
frozenset({'rs10277969', 'rs6082', 'rs2242065', 'rs10498633'})	0.66548
frozenset({'rs10277969', 'rs6082', 'rs1047389', 'rs7000615'})	0.604982
frozenset({'rs10277969', 'rs6082', 'rs7563345', 'rs1047389'})	0.608541
frozenset({'rs10498633', 'rs12052024', 'rs7563345', 'rs1047389'})	0.615658
frozenset({'rs10277969', 'rs10498633', 'rs12052024', 'rs1047389'})	0.619217
frozenset({'rs6082', 'rs2242065', 'rs10498633', 'rs7000615'})	0.608541
frozenset({'rs13412102', 'rs6082', 'rs2242065', 'rs10498633'})	0.601423
frozenset({'rs2242065', 'rs10498633', 'rs1047389', 'rs7000615'})	0.640569
frozenset({'rs16881446', 'rs11731587', 'rs10498633', 'rs1047389'})	0.601423
frozenset({'rs2242065', 'rs10498633', 'rs7563345', 'rs1047389'})	0.647687
frozenset({'rs13412102', 'rs6082', 'rs10498633', 'rs7563345'})	0.601423
frozenset({'rs11731587', 'rs10498633', 'rs11160070', 'rs1047389'})	0.615658
frozenset({'rs13412102', 'rs10498633', 'rs7563345', 'rs1047389'})	0.633452
frozenset({'rs6082', 'rs2242065', 'rs1047389', 'rs7000615'})	0.619217
frozenset({'rs10277969', 'rs6082', 'rs10498633', 'rs7563345'})	0.626335
frozenset({'rs10277969', 'rs2242065', 'rs12052024', 'rs7563345'})	0.622776
frozenset({'rs10277969', 'rs10498633', 'rs7563345', 'rs1047389'})	0.626335
frozenset({'rs10277969', 'rs6082', 'rs2242065', 'rs7000615'})	0.6121
frozenset({'rs6082', 'rs2242065', 'rs12052024', 'rs1047389'})	0.604982
frozenset({'rs10277969', 'rs11731587', 'rs2242065', 'rs1047389'})	0.6121
frozenset({'rs10277969', 'rs2242065', 'rs10498633', 'rs7563345'})	0.651246
frozenset({'rs6082', 'rs2242065', 'rs12052024', 'rs7563345'})	0.6121
frozenset({'rs2242065', 'rs10498633', 'rs12052024', 'rs1047389'})	0.619217
frozenset({'rs10277969', 'rs6082', 'rs2242065', 'rs1047389'})	0.644128
frozenset({'rs13412102', 'rs2242065', 'rs10498633', 'rs7563345'})	0.619217
frozenset({'rs10277969', 'rs10498633', 'rs12052024', 'rs7563345'})	0.608541
frozenset({'rs2242065', 'rs10498633', 'rs12052024', 'rs7563345'})	0.619217
frozenset({'rs2242065', 'rs12052024', 'rs1047389', 'rs7000615'})	0.608541
frozenset({'rs10277969', 'rs2242065', 'rs10498633', 'rs7000615'})	0.619217
frozenset({'rs11731587', 'rs2242065', 'rs10498633', 'rs1047389'})	0.608541
frozenset({'rs6082', 'rs2242065', 'rs10498633', 'rs7563345'})	0.651246
frozenset({'rs10277969', 'rs6082', 'rs2242065', 'rs12052024'})	0.608541
frozenset({'rs10277969', 'rs6082', 'rs10498633', 'rs1047389'})	0.622776
==================================================
frequent 5-itemsets	support
==================================================10
frozenset({'rs2242065', 'rs10498633', 'rs7563345', 'rs10277969', 'rs1047389'})	0.615658
frozenset({'rs2242065', 'rs10498633', 'rs10277969', 'rs1047389', 'rs7000615'})	0.6121
frozenset({'rs2242065', 'rs10498633', 'rs12052024', 'rs7563345', 'rs10277969'})	0.601423
frozenset({'rs2242065', 'rs10498633', 'rs7563345', 'rs6082', 'rs1047389'})	0.6121
frozenset({'rs2242065', 'rs7563345', 'rs10277969', 'rs6082', 'rs1047389'})	0.608541
frozenset({'rs2242065', 'rs10498633', 'rs10277969', 'rs6082', 'rs1047389'})	0.622776
frozenset({'rs2242065', 'rs10498633', 'rs12052024', 'rs10277969', 'rs1047389'})	0.601423
frozenset({'rs2242065', 'rs10277969', 'rs6082', 'rs1047389', 'rs7000615'})	0.604982
frozenset({'rs2242065', 'rs10498633', 'rs7563345', 'rs10277969', 'rs6082'})	0.626335
frozenset({'rs2242065', 'rs12052024', 'rs7563345', 'rs10277969', 'rs1047389'})	0.608541

## Sheet: Supplementary TABLE 3.1
Supplementary Table S3.1 | Association rules of FITs in ROI 37 (right hippocampus, confidence≥0.7)
Big Rules	confidence
frozenset({'rs3818361'}) => frozenset({'rs10277969'})	0.838889
frozenset({'rs7781317'}) => frozenset({'rs700319'})	0.746411
frozenset({'rs700319'}) => frozenset({'rs7781317'})	0.939759
frozenset({'rs886969'}) => frozenset({'rs10498633'})	0.871508
frozenset({'rs10498633'}) => frozenset({'rs11731587'})	0.741935
frozenset({'rs11731587'}) => frozenset({'rs10498633'})	0.832579
frozenset({'rs10277969'}) => frozenset({'rs10498633'})	0.841509
frozenset({'rs10498633'}) => frozenset({'rs10277969'})	0.899194
frozenset({'rs10277969'}) => frozenset({'rs11731587'})	0.766038
frozenset({'rs11731587'}) => frozenset({'rs10277969'})	0.918552
frozenset({'rs16881446'}) => frozenset({'rs1047389'})	1
frozenset({'rs1047389'}) => frozenset({'rs16881446'})	0.779167
frozenset({'rs1010158'}) => frozenset({'rs10277969'})	0.981481
frozenset({'rs7781317'}) => frozenset({'rs10277969'})	0.832536
frozenset({'rs1528510'}) => frozenset({'rs16883528'})	1
frozenset({'rs16883528'}) => frozenset({'rs1528510'})	1
frozenset({'rs7781317'}) => frozenset({'rs10498633'})	0.784689
frozenset({'rs6064387'}) => frozenset({'rs10277969'})	0.938776
frozenset({'rs1918296'}) => frozenset({'rs10498633'})	0.843902
frozenset({'rs6064387'}) => frozenset({'rs1047389'})	0.780612
frozenset({'rs6064387'}) => frozenset({'rs10498633'})	0.882653
frozenset({'rs886969'}) => frozenset({'rs11731587'})	0.854749
frozenset({'rs886969'}) => frozenset({'rs10277969'})	1
frozenset({'rs1918296'}) => frozenset({'rs886969'})	0.82439
frozenset({'rs886969'}) => frozenset({'rs1918296'})	0.944134
frozenset({'rs11218350'}) => frozenset({'rs10277969'})	0.980769
frozenset({'rs10498633'}) => frozenset({'rs1047389'})	0.798387
frozenset({'rs1047389'}) => frozenset({'rs10498633'})	0.825
frozenset({'rs16881446'}) => frozenset({'rs10498633'})	0.823529
frozenset({'rs1918296'}) => frozenset({'rs1047389'})	0.892683
frozenset({'rs1047389'}) => frozenset({'rs1918296'})	0.7625
frozenset({'rs1047389'}) => frozenset({'rs11731587'})	0.8875
frozenset({'rs11731587'}) => frozenset({'rs1047389'})	0.963801
frozenset({'rs1918296'}) => frozenset({'rs11731587'})	0.804878
frozenset({'rs11731587'}) => frozenset({'rs1918296'})	0.746606
frozenset({'rs16881446'}) => frozenset({'rs11731587'})	0.962567
frozenset({'rs11731587'}) => frozenset({'rs16881446'})	0.81448
frozenset({'rs10277969'}) => frozenset({'rs1047389'})	0.837736
frozenset({'rs1047389'}) => frozenset({'rs10277969'})	0.925
frozenset({'rs10277969'}) => frozenset({'rs1918296'})	0.758491
frozenset({'rs1918296'}) => frozenset({'rs10277969'})	0.980488
frozenset({'rs7781317'}) => frozenset({'rs1047389'})	0.746411
frozenset({'rs16881446'}) => frozenset({'rs10277969'})	0.909091
frozenset({'rs1047389'}) => frozenset({'rs886969'})	0.708333
frozenset({'rs886969'}) => frozenset({'rs1047389'})	0.949721
frozenset({'rs3818361'}) => frozenset({'rs10498633'})	0.838889
frozenset({'rs886969', 'rs10277969'}) => frozenset({'rs10498633'})	0.871508
frozenset({'rs886969', 'rs10498633'}) => frozenset({'rs10277969'})	1
frozenset({'rs886969'}) => frozenset({'rs10277969', 'rs10498633'})	0.871508
frozenset({'rs10498633', 'rs10277969'}) => frozenset({'rs11731587'})	0.789238
frozenset({'rs11731587', 'rs10277969'}) => frozenset({'rs10498633'})	0.866995
frozenset({'rs11731587', 'rs10498633'}) => frozenset({'rs10277969'})	0.956522
frozenset({'rs11731587'}) => frozenset({'rs10277969', 'rs10498633'})	0.79638
frozenset({'rs10498633'}) => frozenset({'rs11731587', 'rs10277969'})	0.709677
frozenset({'rs16881446', 'rs10498633'}) => frozenset({'rs1047389'})	1
frozenset({'rs16881446', 'rs1047389'}) => frozenset({'rs10498633'})	0.823529
frozenset({'rs1047389', 'rs10498633'}) => frozenset({'rs16881446'})	0.777778
frozenset({'rs16881446'}) => frozenset({'rs1047389', 'rs10498633'})	0.823529
frozenset({'rs1047389', 'rs10498633'}) => frozenset({'rs11731587'})	0.888889
frozenset({'rs11731587', 'rs10498633'}) => frozenset({'rs1047389'})	0.956522
frozenset({'rs1047389', 'rs11731587'}) => frozenset({'rs10498633'})	0.826291
frozenset({'rs1047389'}) => frozenset({'rs11731587', 'rs10498633'})	0.733333
frozenset({'rs11731587'}) => frozenset({'rs1047389', 'rs10498633'})	0.79638
frozenset({'rs10498633'}) => frozenset({'rs1047389', 'rs11731587'})	0.709677
frozenset({'rs10498633', 'rs10277969'}) => frozenset({'rs1047389'})	0.852018
frozenset({'rs1047389', 'rs10277969'}) => frozenset({'rs10498633'})	0.855856
frozenset({'rs1047389', 'rs10498633'}) => frozenset({'rs10277969'})	0.959596
frozenset({'rs1047389'}) => frozenset({'rs10277969', 'rs10498633'})	0.791667
frozenset({'rs10277969'}) => frozenset({'rs1047389', 'rs10498633'})	0.716981
frozenset({'rs10498633'}) => frozenset({'rs1047389', 'rs10277969'})	0.766129
frozenset({'rs1918296', 'rs10277969'}) => frozenset({'rs11731587'})	0.81592
frozenset({'rs11731587', 'rs10277969'}) => frozenset({'rs1918296'})	0.807882
frozenset({'rs1918296', 'rs11731587'}) => frozenset({'rs10277969'})	0.993939
frozenset({'rs1918296'}) => frozenset({'rs11731587', 'rs10277969'})	0.8
frozenset({'rs11731587'}) => frozenset({'rs1918296', 'rs10277969'})	0.742081
frozenset({'rs1918296', 'rs10277969'}) => frozenset({'rs10498633'})	0.840796
frozenset({'rs10498633', 'rs10277969'}) => frozenset({'rs1918296'})	0.757848
frozenset({'rs1918296', 'rs10498633'}) => frozenset({'rs10277969'})	0.976879
frozenset({'rs1918296'}) => frozenset({'rs10277969', 'rs10498633'})	0.82439
frozenset({'rs6064387', 'rs10277969'}) => frozenset({'rs1047389'})	0.826087
frozenset({'rs6064387', 'rs1047389'}) => frozenset({'rs10277969'})	0.993464
frozenset({'rs6064387'}) => frozenset({'rs1047389', 'rs10277969'})	0.77551
frozenset({'rs10498633', 'rs10277969'}) => frozenset({'rs6064387'})	0.726457
frozenset({'rs6064387', 'rs10277969'}) => frozenset({'rs10498633'})	0.880435
frozenset({'rs6064387', 'rs10498633'}) => frozenset({'rs10277969'})	0.936416
frozenset({'rs6064387'}) => frozenset({'rs10277969', 'rs10498633'})	0.826531
frozenset({'rs1918296', 'rs1047389'}) => frozenset({'rs886969'})	0.874317
frozenset({'rs886969', 'rs1918296'}) => frozenset({'rs1047389'})	0.946746
frozenset({'rs886969', 'rs1047389'}) => frozenset({'rs1918296'})	0.941176
frozenset({'rs886969'}) => frozenset({'rs1918296', 'rs1047389'})	0.893855
frozenset({'rs1918296'}) => frozenset({'rs886969', 'rs1047389'})	0.780488
frozenset({'rs16881446', 'rs1047389'}) => frozenset({'rs11731587'})	0.962567
frozenset({'rs16881446', 'rs11731587'}) => frozenset({'rs1047389'})	1
frozenset({'rs1047389', 'rs11731587'}) => frozenset({'rs16881446'})	0.84507
frozenset({'rs11731587'}) => frozenset({'rs16881446', 'rs1047389'})	0.81448
frozenset({'rs16881446'}) => frozenset({'rs1047389', 'rs11731587'})	0.962567
frozenset({'rs1047389'}) => frozenset({'rs16881446', 'rs11731587'})	0.75
frozenset({'rs1918296', 'rs1047389'}) => frozenset({'rs11731587'})	0.868852
frozenset({'rs1918296', 'rs11731587'}) => frozenset({'rs1047389'})	0.963636
frozenset({'rs1047389', 'rs11731587'}) => frozenset({'rs1918296'})	0.746479
frozenset({'rs11731587'}) => frozenset({'rs1918296', 'rs1047389'})	0.719457
frozenset({'rs1918296'}) => frozenset({'rs1047389', 'rs11731587'})	0.77561
frozenset({'rs16881446', 'rs10277969'}) => frozenset({'rs1047389'})	1
frozenset({'rs1047389', 'rs10277969'}) => frozenset({'rs16881446'})	0.765766
frozenset({'rs16881446', 'rs1047389'}) => frozenset({'rs10277969'})	0.909091
frozenset({'rs16881446'}) => frozenset({'rs1047389', 'rs10277969'})	0.909091
frozenset({'rs1047389'}) => frozenset({'rs16881446', 'rs10277969'})	0.708333
frozenset({'rs1918296', 'rs10277969'}) => frozenset({'rs1047389'})	0.905473
frozenset({'rs1047389', 'rs10277969'}) => frozenset({'rs1918296'})	0.81982
frozenset({'rs1918296', 'rs1047389'}) => frozenset({'rs10277969'})	0.994536
frozenset({'rs1918296'}) => frozenset({'rs1047389', 'rs10277969'})	0.887805
frozenset({'rs1047389'}) => frozenset({'rs1918296', 'rs10277969'})	0.758333
frozenset({'rs1047389', 'rs10277969'}) => frozenset({'rs11731587'})	0.878378
frozenset({'rs11731587', 'rs10277969'}) => frozenset({'rs1047389'})	0.960591
frozenset({'rs1047389', 'rs11731587'}) => frozenset({'rs10277969'})	0.915493
frozenset({'rs1047389'}) => frozenset({'rs11731587', 'rs10277969'})	0.8125
frozenset({'rs10277969'}) => frozenset({'rs1047389', 'rs11731587'})	0.735849
frozenset({'rs11731587'}) => frozenset({'rs1047389', 'rs10277969'})	0.882353
frozenset({'rs16881446', 'rs10277969'}) => frozenset({'rs11731587'})	0.958824
frozenset({'rs11731587', 'rs10277969'}) => frozenset({'rs16881446'})	0.802956
frozenset({'rs16881446', 'rs11731587'}) => frozenset({'rs10277969'})	0.905556
frozenset({'rs16881446'}) => frozenset({'rs11731587', 'rs10277969'})	0.871658
frozenset({'rs11731587'}) => frozenset({'rs16881446', 'rs10277969'})	0.737557
frozenset({'rs1918296', 'rs10498633'}) => frozenset({'rs1047389'})	0.895954
frozenset({'rs1918296', 'rs1047389'}) => frozenset({'rs10498633'})	0.846995
frozenset({'rs1047389', 'rs10498633'}) => frozenset({'rs1918296'})	0.782828
frozenset({'rs1918296'}) => frozenset({'rs1047389', 'rs10498633'})	0.756098
frozenset({'rs11731587', 'rs10277969'}) => frozenset({'rs886969'})	0.753695
frozenset({'rs886969', 'rs10277969'}) => frozenset({'rs11731587'})	0.854749
frozenset({'rs886969', 'rs11731587'}) => frozenset({'rs10277969'})	1
frozenset({'rs886969'}) => frozenset({'rs11731587', 'rs10277969'})	0.854749
frozenset({'rs1918296', 'rs10277969'}) => frozenset({'rs886969'})	0.840796
frozenset({'rs886969', 'rs10277969'}) => frozenset({'rs1918296'})	0.944134
frozenset({'rs886969', 'rs1918296'}) => frozenset({'rs10277969'})	1
frozenset({'rs1918296'}) => frozenset({'rs886969', 'rs10277969'})	0.82439
frozenset({'rs886969'}) => frozenset({'rs1918296', 'rs10277969'})	0.944134
frozenset({'rs1047389', 'rs10277969'}) => frozenset({'rs886969'})	0.765766
frozenset({'rs886969', 'rs10277969'}) => frozenset({'rs1047389'})	0.949721
frozenset({'rs886969', 'rs1047389'}) => frozenset({'rs10277969'})	1
frozenset({'rs1047389'}) => frozenset({'rs886969', 'rs10277969'})	0.708333
frozenset({'rs886969'}) => frozenset({'rs1047389', 'rs10277969'})	0.949721
frozenset({'rs1047389', 'rs10498633', 'rs10277969'}) => frozenset({'rs11731587'})	0.884211
frozenset({'rs11731587', 'rs10498633', 'rs10277969'}) => frozenset({'rs1047389'})	0.954545
frozenset({'rs1047389', 'rs11731587', 'rs10277969'}) => frozenset({'rs10498633'})	0.861538
frozenset({'rs1047389', 'rs11731587', 'rs10498633'}) => frozenset({'rs10277969'})	0.954545
frozenset({'rs1047389', 'rs10277969'}) => frozenset({'rs11731587', 'rs10498633'})	0.756757
frozenset({'rs1047389', 'rs11731587'}) => frozenset({'rs10277969', 'rs10498633'})	0.788732
frozenset({'rs1047389', 'rs10498633'}) => frozenset({'rs11731587', 'rs10277969'})	0.848485
frozenset({'rs11731587', 'rs10277969'}) => frozenset({'rs1047389', 'rs10498633'})	0.827586
frozenset({'rs10498633', 'rs10277969'}) => frozenset({'rs1047389', 'rs11731587'})	0.753363
frozenset({'rs11731587', 'rs10498633'}) => frozenset({'rs1047389', 'rs10277969'})	0.913043
frozenset({'rs1047389'}) => frozenset({'rs10277969', 'rs11731587', 'rs10498633'})	0.7
frozenset({'rs11731587'}) => frozenset({'rs1047389', 'rs10277969', 'rs10498633'})	0.760181
frozenset({'rs16881446', 'rs1047389', 'rs10277969'}) => frozenset({'rs11731587'})	0.958824
frozenset({'rs16881446', 'rs11731587', 'rs10277969'}) => frozenset({'rs1047389'})	1
frozenset({'rs1047389', 'rs11731587', 'rs10277969'}) => frozenset({'rs16881446'})	0.835897
frozenset({'rs16881446', 'rs1047389', 'rs11731587'}) => frozenset({'rs10277969'})	0.905556
frozenset({'rs16881446', 'rs1047389'}) => frozenset({'rs11731587', 'rs10277969'})	0.871658
frozenset({'rs11731587', 'rs10277969'}) => frozenset({'rs16881446', 'rs1047389'})	0.802956
frozenset({'rs16881446', 'rs10277969'}) => frozenset({'rs1047389', 'rs11731587'})	0.958824
frozenset({'rs1047389', 'rs10277969'}) => frozenset({'rs16881446', 'rs11731587'})	0.734234
frozenset({'rs16881446', 'rs11731587'}) => frozenset({'rs1047389', 'rs10277969'})	0.905556
frozenset({'rs1047389', 'rs11731587'}) => frozenset({'rs16881446', 'rs10277969'})	0.765258
frozenset({'rs11731587'}) => frozenset({'rs16881446', 'rs1047389', 'rs10277969'})	0.737557
frozenset({'rs16881446'}) => frozenset({'rs1047389', 'rs11731587', 'rs10277969'})	0.871658
frozenset({'rs1918296', 'rs1047389', 'rs10277969'}) => frozenset({'rs11731587'})	0.868132
frozenset({'rs1918296', 'rs11731587', 'rs10277969'}) => frozenset({'rs1047389'})	0.963415
frozenset({'rs1047389', 'rs11731587', 'rs10277969'}) => frozenset({'rs1918296'})	0.810256
frozenset({'rs1918296', 'rs1047389', 'rs11731587'}) => frozenset({'rs10277969'})	0.993711
frozenset({'rs1918296', 'rs1047389'}) => frozenset({'rs11731587', 'rs10277969'})	0.863388
frozenset({'rs11731587', 'rs10277969'}) => frozenset({'rs1918296', 'rs1047389'})	0.778325
frozenset({'rs1918296', 'rs10277969'}) => frozenset({'rs1047389', 'rs11731587'})	0.78607
frozenset({'rs1047389', 'rs10277969'}) => frozenset({'rs1918296', 'rs11731587'})	0.711712
frozenset({'rs1918296', 'rs11731587'}) => frozenset({'rs1047389', 'rs10277969'})	0.957576
frozenset({'rs1047389', 'rs11731587'}) => frozenset({'rs1918296', 'rs10277969'})	0.741784
frozenset({'rs11731587'}) => frozenset({'rs1918296', 'rs1047389', 'rs10277969'})	0.714932
frozenset({'rs1918296'}) => frozenset({'rs1047389', 'rs11731587', 'rs10277969'})	0.770732
frozenset({'rs1918296', 'rs1047389', 'rs10277969'}) => frozenset({'rs886969'})	0.879121
frozenset({'rs886969', 'rs1918296', 'rs10277969'}) => frozenset({'rs1047389'})	0.946746
frozenset({'rs886969', 'rs1047389', 'rs10277969'}) => frozenset({'rs1918296'})	0.941176
frozenset({'rs886969', 'rs1918296', 'rs1047389'}) => frozenset({'rs10277969'})	1
frozenset({'rs1918296', 'rs1047389'}) => frozenset({'rs886969', 'rs10277969'})	0.874317
frozenset({'rs1047389', 'rs10277969'}) => frozenset({'rs886969', 'rs1918296'})	0.720721
frozenset({'rs886969', 'rs10277969'}) => frozenset({'rs1918296', 'rs1047389'})	0.893855
frozenset({'rs886969', 'rs1918296'}) => frozenset({'rs1047389', 'rs10277969'})	0.946746
frozenset({'rs886969', 'rs1047389'}) => frozenset({'rs1918296', 'rs10277969'})	0.941176
frozenset({'rs1918296', 'rs10277969'}) => frozenset({'rs886969', 'rs1047389'})	0.79602
frozenset({'rs886969'}) => frozenset({'rs1918296', 'rs1047389', 'rs10277969'})	0.893855
frozenset({'rs1918296'}) => frozenset({'rs886969', 'rs1047389', 'rs10277969'})	0.780488
frozenset({'rs1918296', 'rs10498633', 'rs10277969'}) => frozenset({'rs1047389'})	0.911243
frozenset({'rs1918296', 'rs1047389', 'rs10277969'}) => frozenset({'rs10498633'})	0.846154
frozenset({'rs1047389', 'rs10498633', 'rs10277969'}) => frozenset({'rs1918296'})	0.810526
frozenset({'rs1918296', 'rs1047389', 'rs10498633'}) => frozenset({'rs10277969'})	0.993548
frozenset({'rs1918296', 'rs1047389'}) => frozenset({'rs10277969', 'rs10498633'})	0.84153
frozenset({'rs1918296', 'rs10277969'}) => frozenset({'rs1047389', 'rs10498633'})	0.766169
frozenset({'rs1918296', 'rs10498633'}) => frozenset({'rs1047389', 'rs10277969'})	0.890173
frozenset({'rs1047389', 'rs10498633'}) => frozenset({'rs1918296', 'rs10277969'})	0.777778
frozenset({'rs1918296'}) => frozenset({'rs1047389', 'rs10277969', 'rs10498633'})	0.75122

## Sheet: Supplementary TABLE 3.2
Supplementary Table S3.2 | Association rules of FITs in ROI 38 (left hippocampus, confidence≥0.7)
Big Rules	confidence
frozenset({'rs11160070'}) => frozenset({'rs11731587'})	0.918782
frozenset({'rs11731587'}) => frozenset({'rs11160070'})	0.830275
frozenset({'rs6082'}) => frozenset({'rs10277969'})	0.946602
frozenset({'rs10277969'}) => frozenset({'rs6082'})	0.809129
frozenset({'rs7929589'}) => frozenset({'rs10498633'})	0.994186
frozenset({'rs6082'}) => frozenset({'rs2242065'})	0.995146
frozenset({'rs2242065'}) => frozenset({'rs6082'})	0.87234
frozenset({'rs10277969'}) => frozenset({'rs11731587'})	0.792531
frozenset({'rs11731587'}) => frozenset({'rs10277969'})	0.876147
frozenset({'rs1047389'}) => frozenset({'rs7563345'})	0.818548
frozenset({'rs7563345'}) => frozenset({'rs1047389'})	0.939815
frozenset({'rs2242065'}) => frozenset({'rs10277969'})	0.914894
frozenset({'rs10277969'}) => frozenset({'rs2242065'})	0.892116
frozenset({'rs12052024'}) => frozenset({'rs13412102'})	0.849246
frozenset({'rs13412102'}) => frozenset({'rs12052024'})	0.875648
frozenset({'rs10498633'}) => frozenset({'rs6082'})	0.784861
frozenset({'rs6082'}) => frozenset({'rs10498633'})	0.956311
frozenset({'rs16881446'}) => frozenset({'rs7563345'})	0.850746
frozenset({'rs7563345'}) => frozenset({'rs16881446'})	0.791667
frozenset({'rs12052024'}) => frozenset({'rs7563345'})	0.929648
frozenset({'rs7563345'}) => frozenset({'rs12052024'})	0.856481
frozenset({'rs16881446'}) => frozenset({'rs1047389'})	1
frozenset({'rs1047389'}) => frozenset({'rs16881446'})	0.810484
frozenset({'rs10498633'}) => frozenset({'rs1047389'})	0.896414
frozenset({'rs1047389'}) => frozenset({'rs10498633'})	0.907258
frozenset({'rs6064387'}) => frozenset({'rs10498633'})	0.956284
frozenset({'rs2242065'}) => frozenset({'rs7563345'})	0.851064
frozenset({'rs7563345'}) => frozenset({'rs2242065'})	0.925926
frozenset({'rs7000615'}) => frozenset({'rs11731587'})	0.847291
frozenset({'rs11731587'}) => frozenset({'rs7000615'})	0.788991
frozenset({'rs1472258'}) => frozenset({'rs1047389'})	0.967742
frozenset({'rs1047389'}) => frozenset({'rs1472258'})	0.725806
frozenset({'rs6082'}) => frozenset({'rs1047389'})	0.912621
frozenset({'rs1047389'}) => frozenset({'rs6082'})	0.758065
frozenset({'rs700319'}) => frozenset({'rs10498633'})	0.937824
frozenset({'rs10498633'}) => frozenset({'rs700319'})	0.721116
frozenset({'rs10277969'}) => frozenset({'rs7000615'})	0.771784
frozenset({'rs7000615'}) => frozenset({'rs10277969'})	0.916256
frozenset({'rs10277969'}) => frozenset({'rs1047389'})	0.904564
frozenset({'rs1047389'}) => frozenset({'rs10277969'})	0.879032
frozenset({'rs6064387'}) => frozenset({'rs10277969'})	0.95082
frozenset({'rs10277969'}) => frozenset({'rs6064387'})	0.721992
frozenset({'rs2242065'}) => frozenset({'rs6431655'})	0.719149
frozenset({'rs6431655'}) => frozenset({'rs2242065'})	0.960227
frozenset({'rs12052024'}) => frozenset({'rs1047389'})	0.969849
frozenset({'rs1047389'}) => frozenset({'rs12052024'})	0.778226
frozenset({'rs700319'}) => frozenset({'rs10277969'})	0.891192
frozenset({'rs10277969'}) => frozenset({'rs700319'})	0.713693
frozenset({'rs700319'}) => frozenset({'rs2242065'})	0.911917
frozenset({'rs2242065'}) => frozenset({'rs700319'})	0.748936
frozenset({'rs10498633'}) => frozenset({'rs7000615'})	0.749004
frozenset({'rs7000615'}) => frozenset({'rs10498633'})	0.926108
frozenset({'rs16881446'}) => frozenset({'rs7000615'})	0.845771
frozenset({'rs7000615'}) => frozenset({'rs16881446'})	0.837438
frozenset({'rs10498633'}) => frozenset({'rs2242065'})	0.868526
frozenset({'rs2242065'}) => frozenset({'rs10498633'})	0.92766
frozenset({'rs2242065'}) => frozenset({'rs11731587'})	0.778723
frozenset({'rs11731587'}) => frozenset({'rs2242065'})	0.83945
frozenset({'rs6082'}) => frozenset({'rs7563345'})	0.917476
frozenset({'rs7563345'}) => frozenset({'rs6082'})	0.875
frozenset({'rs10498633'}) => frozenset({'rs12052024'})	0.749004
frozenset({'rs12052024'}) => frozenset({'rs10498633'})	0.944724
frozenset({'rs11160070'}) => frozenset({'rs1047389'})	0.954315
frozenset({'rs1047389'}) => frozenset({'rs11160070'})	0.758065
frozenset({'rs6064387'}) => frozenset({'rs2242065'})	0.967213
frozenset({'rs2242065'}) => frozenset({'rs6064387'})	0.753191
frozenset({'rs7563345'}) => frozenset({'rs11731587'})	0.805556
frozenset({'rs11731587'}) => frozenset({'rs7563345'})	0.798165
frozenset({'rs10277969'}) => frozenset({'rs12052024'})	0.780083
frozenset({'rs12052024'}) => frozenset({'rs10277969'})	0.944724
frozenset({'rs2242065'}) => frozenset({'rs13412102'})	0.765957
frozenset({'rs13412102'}) => frozenset({'rs2242065'})	0.932642
frozenset({'rs6431655'}) => frozenset({'rs7563345'})	0.994318
frozenset({'rs7563345'}) => frozenset({'rs6431655'})	0.810185
frozenset({'rs10498633'}) => frozenset({'rs10277969'})	0.856574
frozenset({'rs10277969'}) => frozenset({'rs10498633'})	0.892116
frozenset({'rs10498633'}) => frozenset({'rs11731587'})	0.784861
frozenset({'rs11731587'}) => frozenset({'rs10498633'})	0.90367
frozenset({'rs10498633'}) => frozenset({'rs16881446'})	0.737052
frozenset({'rs16881446'}) => frozenset({'rs10498633'})	0.920398
frozenset({'rs10498633'}) => frozenset({'rs13412102'})	0.749004
frozenset({'rs13412102'}) => frozenset({'rs10498633'})	0.974093
frozenset({'rs13412102'}) => frozenset({'rs7563345'})	0.979275
frozenset({'rs7563345'}) => frozenset({'rs13412102'})	0.875
frozenset({'rs1472258'}) => frozenset({'rs11731587'})	0.908602
frozenset({'rs11731587'}) => frozenset({'rs1472258'})	0.775229
frozenset({'rs11160070'}) => frozenset({'rs2242065'})	0.888325
frozenset({'rs2242065'}) => frozenset({'rs11160070'})	0.744681
frozenset({'rs13412102'}) => frozenset({'rs1047389'})	0.948187
frozenset({'rs1047389'}) => frozenset({'rs13412102'})	0.737903
frozenset({'rs6431655'}) => frozenset({'rs10498633'})	0.971591
frozenset({'rs6082'}) => frozenset({'rs7000615'})	0.864078
frozenset({'rs7000615'}) => frozenset({'rs6082'})	0.876847
frozenset({'rs10277969'}) => frozenset({'rs7563345'})	0.80083
frozenset({'rs7563345'}) => frozenset({'rs10277969'})	0.893519
frozenset({'rs1047389'}) => frozenset({'rs11731587'})	0.875
frozenset({'rs11731587'}) => frozenset({'rs1047389'})	0.995413
frozenset({'rs16881446'}) => frozenset({'rs10277969'})	0.895522
frozenset({'rs10277969'}) => frozenset({'rs16881446'})	0.746888
frozenset({'rs2242065'}) => frozenset({'rs12052024'})	0.808511
frozenset({'rs12052024'}) => frozenset({'rs2242065'})	0.954774
frozenset({'rs2242065'}) => frozenset({'rs16881446'})	0.744681
frozenset({'rs16881446'}) => frozenset({'rs2242065'})	0.870647
frozenset({'rs10277969'}) => frozenset({'rs13412102'})	0.713693
frozenset({'rs13412102'}) => frozenset({'rs10277969'})	0.891192
frozenset({'rs12052024'}) => frozenset({'rs7000615'})	0.879397
frozenset({'rs7000615'}) => frozenset({'rs12052024'})	0.862069
frozenset({'rs6082'}) => frozenset({'rs12052024'})	0.849515
frozenset({'rs12052024'}) => frozenset({'rs6082'})	0.879397
frozenset({'rs2242065'}) => frozenset({'rs7000615'})	0.834043
frozenset({'rs7000615'}) => frozenset({'rs2242065'})	0.965517
frozenset({'rs16881446'}) => frozenset({'rs11731587'})	0.915423
frozenset({'rs11731587'}) => frozenset({'rs16881446'})	0.844037
frozenset({'rs10498633'}) => frozenset({'rs7563345'})	0.836653
frozenset({'rs7563345'}) => frozenset({'rs10498633'})	0.972222
frozenset({'rs2242065'}) => frozenset({'rs1047389'})	0.902128
frozenset({'rs1047389'}) => frozenset({'rs2242065'})	0.854839
frozenset({'rs1047389'}) => frozenset({'rs7000615'})	0.794355
frozenset({'rs7000615'}) => frozenset({'rs1047389'})	0.970443
frozenset({'rs6082'}) => frozenset({'rs13412102'})	0.834951
frozenset({'rs13412102'}) => frozenset({'rs6082'})	0.891192
frozenset({'rs10498633'}) => frozenset({'rs11160070'})	0.752988
frozenset({'rs11160070'}) => frozenset({'rs10498633'})	0.959391
frozenset({'rs7000615'}) => frozenset({'rs7563345'})	0.866995
frozenset({'rs7563345'}) => frozenset({'rs7000615'})	0.814815
frozenset({'rs10277969', 'rs12052024'}) => frozenset({'rs1047389'})	0.978723
frozenset({'rs10277969', 'rs1047389'}) => frozenset({'rs12052024'})	0.844037
frozenset({'rs12052024', 'rs1047389'}) => frozenset({'rs10277969'})	0.953368
frozenset({'rs12052024'}) => frozenset({'rs10277969', 'rs1047389'})	0.924623
frozenset({'rs10277969'}) => frozenset({'rs12052024', 'rs1047389'})	0.763485
frozenset({'rs1047389'}) => frozenset({'rs10277969', 'rs12052024'})	0.741935
frozenset({'rs13412102', 'rs2242065'}) => frozenset({'rs1047389'})	0.95
frozenset({'rs2242065', 'rs1047389'}) => frozenset({'rs13412102'})	0.806604
frozenset({'rs13412102', 'rs1047389'}) => frozenset({'rs2242065'})	0.934426
frozenset({'rs2242065'}) => frozenset({'rs13412102', 'rs1047389'})	0.72766
frozenset({'rs13412102'}) => frozenset({'rs2242065', 'rs1047389'})	0.88601
frozenset({'rs6082', 'rs2242065'}) => frozenset({'rs7000615'})	0.868293
frozenset({'rs6082', 'rs7000615'}) => frozenset({'rs2242065'})	1
frozenset({'rs2242065', 'rs7000615'}) => frozenset({'rs6082'})	0.908163
frozenset({'rs7000615'}) => frozenset({'rs6082', 'rs2242065'})	0.876847
frozenset({'rs2242065'}) => frozenset({'rs6082', 'rs7000615'})	0.757447
frozenset({'rs6082'}) => frozenset({'rs2242065', 'rs7000615'})	0.864078
frozenset({'rs13412102', 'rs10498633'}) => frozenset({'rs7563345'})	0.989362
frozenset({'rs10498633', 'rs7563345'}) => frozenset({'rs13412102'})	0.885714
frozenset({'rs13412102', 'rs7563345'}) => frozenset({'rs10498633'})	0.984127
frozenset({'rs7563345'}) => frozenset({'rs13412102', 'rs10498633'})	0.861111
frozenset({'rs10498633'}) => frozenset({'rs13412102', 'rs7563345'})	0.741036
frozenset({'rs13412102'}) => frozenset({'rs10498633', 'rs7563345'})	0.963731
frozenset({'rs2242065', 'rs1047389'}) => frozenset({'rs7563345'})	0.886792
frozenset({'rs7563345', 'rs2242065'}) => frozenset({'rs1047389'})	0.94
frozenset({'rs7563345', 'rs1047389'}) => frozenset({'rs2242065'})	0.926108
frozenset({'rs2242065'}) => frozenset({'rs7563345', 'rs1047389'})	0.8
frozenset({'rs1047389'}) => frozenset({'rs7563345', 'rs2242065'})	0.758065
frozenset({'rs7563345'}) => frozenset({'rs2242065', 'rs1047389'})	0.87037
frozenset({'rs10277969', 'rs10498633'}) => frozenset({'rs7000615'})	0.813953
frozenset({'rs10498633', 'rs7000615'}) => frozenset({'rs10277969'})	0.930851
frozenset({'rs10277969', 'rs7000615'}) => frozenset({'rs10498633'})	0.94086
frozenset({'rs10277969'}) => frozenset({'rs10498633', 'rs7000615'})	0.726141
frozenset({'rs7000615'}) => frozenset({'rs10277969', 'rs10498633'})	0.862069
frozenset({'rs6082', 'rs12052024'}) => frozenset({'rs7563345'})	0.982857
frozenset({'rs6082', 'rs7563345'}) => frozenset({'rs12052024'})	0.910053
frozenset({'rs12052024', 'rs7563345'}) => frozenset({'rs6082'})	0.92973
frozenset({'rs6082'}) => frozenset({'rs12052024', 'rs7563345'})	0.834951
frozenset({'rs12052024'}) => frozenset({'rs6082', 'rs7563345'})	0.864322
frozenset({'rs7563345'}) => frozenset({'rs6082', 'rs12052024'})	0.796296
frozenset({'rs12052024', 'rs1047389'}) => frozenset({'rs7563345'})	0.927461
frozenset({'rs12052024', 'rs7563345'}) => frozenset({'rs1047389'})	0.967568
frozenset({'rs7563345', 'rs1047389'}) => frozenset({'rs12052024'})	0.881773
frozenset({'rs12052024'}) => frozenset({'rs7563345', 'rs1047389'})	0.899497
frozenset({'rs1047389'}) => frozenset({'rs12052024', 'rs7563345'})	0.721774
frozenset({'rs7563345'}) => frozenset({'rs12052024', 'rs1047389'})	0.828704
frozenset({'rs16881446', 'rs1047389'}) => frozenset({'rs7563345'})	0.850746
frozenset({'rs16881446', 'rs7563345'}) => frozenset({'rs1047389'})	1
frozenset({'rs7563345', 'rs1047389'}) => frozenset({'rs16881446'})	0.842365
frozenset({'rs16881446'}) => frozenset({'rs7563345', 'rs1047389'})	0.850746
frozenset({'rs7563345'}) => frozenset({'rs16881446', 'rs1047389'})	0.791667
frozenset({'rs10277969', 'rs6082'}) => frozenset({'rs7563345'})	0.928205
frozenset({'rs6082', 'rs7563345'}) => frozenset({'rs10277969'})	0.957672
frozenset({'rs10277969', 'rs7563345'}) => frozenset({'rs6082'})	0.937824
frozenset({'rs7563345'}) => frozenset({'rs10277969', 'rs6082'})	0.837963
frozenset({'rs10277969'}) => frozenset({'rs6082', 'rs7563345'})	0.751037
frozenset({'rs6082'}) => frozenset({'rs10277969', 'rs7563345'})	0.878641
frozenset({'rs10498633', 'rs12052024'}) => frozenset({'rs1047389'})	0.968085
frozenset({'rs10498633', 'rs1047389'}) => frozenset({'rs12052024'})	0.808889
frozenset({'rs12052024', 'rs1047389'}) => frozenset({'rs10498633'})	0.943005
frozenset({'rs12052024'}) => frozenset({'rs10498633', 'rs1047389'})	0.914573
frozenset({'rs10498633'}) => frozenset({'rs12052024', 'rs1047389'})	0.7251
frozenset({'rs1047389'}) => frozenset({'rs10498633', 'rs12052024'})	0.733871
frozenset({'rs10498633', 'rs11160070'}) => frozenset({'rs11731587'})	0.915344
frozenset({'rs10498633', 'rs11731587'}) => frozenset({'rs11160070'})	0.878173
frozenset({'rs11731587', 'rs11160070'}) => frozenset({'rs10498633'})	0.955801
frozenset({'rs11160070'}) => frozenset({'rs10498633', 'rs11731587'})	0.878173
frozenset({'rs11731587'}) => frozenset({'rs10498633', 'rs11160070'})	0.793578
frozenset({'rs12052024', 'rs2242065'}) => frozenset({'rs7563345'})	0.947368
frozenset({'rs7563345', 'rs2242065'}) => frozenset({'rs12052024'})	0.9
frozenset({'rs12052024', 'rs7563345'}) => frozenset({'rs2242065'})	0.972973
frozenset({'rs2242065'}) => frozenset({'rs12052024', 'rs7563345'})	0.765957
frozenset({'rs12052024'}) => frozenset({'rs7563345', 'rs2242065'})	0.904523
frozenset({'rs7563345'}) => frozenset({'rs12052024', 'rs2242065'})	0.833333
frozenset({'rs10277969', 'rs13412102'}) => frozenset({'rs7563345'})	0.982558
frozenset({'rs10277969', 'rs7563345'}) => frozenset({'rs13412102'})	0.875648
frozenset({'rs13412102', 'rs7563345'}) => frozenset({'rs10277969'})	0.89418
frozenset({'rs10277969'}) => frozenset({'rs13412102', 'rs7563345'})	0.701245
frozenset({'rs13412102'}) => frozenset({'rs10277969', 'rs7563345'})	0.875648
frozenset({'rs7563345'}) => frozenset({'rs10277969', 'rs13412102'})	0.782407
frozenset({'rs10498633', 'rs6082'}) => frozenset({'rs2242065'})	0.994924
frozenset({'rs10498633', 'rs2242065'}) => frozenset({'rs6082'})	0.899083
frozenset({'rs6082', 'rs2242065'}) => frozenset({'rs10498633'})	0.956098
frozenset({'rs10498633'}) => frozenset({'rs6082', 'rs2242065'})	0.780876
frozenset({'rs2242065'}) => frozenset({'rs10498633', 'rs6082'})	0.834043
frozenset({'rs6082'}) => frozenset({'rs10498633', 'rs2242065'})	0.951456
frozenset({'rs10498633', 'rs2242065'}) => frozenset({'rs1047389'})	0.912844
frozenset({'rs10498633', 'rs1047389'}) => frozenset({'rs2242065'})	0.884444
frozenset({'rs2242065', 'rs1047389'}) => frozenset({'rs10498633'})	0.938679
frozenset({'rs2242065'}) => frozenset({'rs10498633', 'rs1047389'})	0.846809
frozenset({'rs1047389'}) => frozenset({'rs10498633', 'rs2242065'})	0.802419
frozenset({'rs10498633'}) => frozenset({'rs2242065', 'rs1047389'})	0.792829
frozenset({'rs10498633', 'rs6064387'}) => frozenset({'rs2242065'})	0.971429
frozenset({'rs10498633', 'rs2242065'}) => frozenset({'rs6064387'})	0.779817
frozenset({'rs2242065', 'rs6064387'}) => frozenset({'rs10498633'})	0.960452
frozenset({'rs2242065'}) => frozenset({'rs10498633', 'rs6064387'})	0.723404
frozenset({'rs6064387'}) => frozenset({'rs10498633', 'rs2242065'})	0.928962
frozenset({'rs10498633', 'rs7563345'}) => frozenset({'rs11731587'})	0.804762
frozenset({'rs10498633', 'rs11731587'}) => frozenset({'rs7563345'})	0.857868
frozenset({'rs11731587', 'rs7563345'}) => frozenset({'rs10498633'})	0.971264
frozenset({'rs7563345'}) => frozenset({'rs10498633', 'rs11731587'})	0.782407
frozenset({'rs11731587'}) => frozenset({'rs10498633', 'rs7563345'})	0.775229
frozenset({'rs16881446', 'rs1047389'}) => frozenset({'rs7000615'})	0.845771
frozenset({'rs16881446', 'rs7000615'}) => frozenset({'rs1047389'})	1
frozenset({'rs1047389', 'rs7000615'}) => frozenset({'rs16881446'})	0.862944
frozenset({'rs7000615'}) => frozenset({'rs16881446', 'rs1047389'})	0.837438
frozenset({'rs16881446'}) => frozenset({'rs1047389', 'rs7000615'})	0.845771
frozenset({'rs2242065', 'rs7000615'}) => frozenset({'rs7563345'})	0.887755
frozenset({'rs7563345', 'rs2242065'}) => frozenset({'rs7000615'})	0.87
frozenset({'rs7563345', 'rs7000615'}) => frozenset({'rs2242065'})	0.988636
frozenset({'rs7000615'}) => frozenset({'rs7563345', 'rs2242065'})	0.857143
frozenset({'rs7563345'}) => frozenset({'rs2242065', 'rs7000615'})	0.805556
frozenset({'rs2242065'}) => frozenset({'rs7563345', 'rs7000615'})	0.740426
frozenset({'rs10498633', 'rs6082'}) => frozenset({'rs7563345'})	0.93401
frozenset({'rs10498633', 'rs7563345'}) => frozenset({'rs6082'})	0.87619
frozenset({'rs6082', 'rs7563345'}) => frozenset({'rs10498633'})	0.973545
frozenset({'rs7563345'}) => frozenset({'rs10498633', 'rs6082'})	0.851852
frozenset({'rs10498633'}) => frozenset({'rs6082', 'rs7563345'})	0.733068
frozenset({'rs6082'}) => frozenset({'rs10498633', 'rs7563345'})	0.893204
frozenset({'rs6082', 'rs2242065'}) => frozenset({'rs1047389'})	0.912195
frozenset({'rs6082', 'rs1047389'}) => frozenset({'rs2242065'})	0.994681
frozenset({'rs2242065', 'rs1047389'}) => frozenset({'rs6082'})	0.882075
frozenset({'rs1047389'}) => frozenset({'rs6082', 'rs2242065'})	0.754032
frozenset({'rs2242065'}) => frozenset({'rs6082', 'rs1047389'})	0.795745
frozenset({'rs6082'}) => frozenset({'rs2242065', 'rs1047389'})	0.907767
frozenset({'rs11160070', 'rs1047389'}) => frozenset({'rs11731587'})	0.962766
frozenset({'rs11731587', 'rs11160070'}) => frozenset({'rs1047389'})	1
frozenset({'rs11731587', 'rs1047389'}) => frozenset({'rs11160070'})	0.834101
frozenset({'rs1047389'}) => frozenset({'rs11731587', 'rs11160070'})	0.729839
frozenset({'rs11731587'}) => frozenset({'rs11160070', 'rs1047389'})	0.830275
frozenset({'rs11160070'}) => frozenset({'rs11731587', 'rs1047389'})	0.918782
frozenset({'rs10277969', 'rs2242065'}) => frozenset({'rs7000615'})	0.855814
frozenset({'rs2242065', 'rs7000615'}) => frozenset({'rs10277969'})	0.938776
frozenset({'rs10277969', 'rs7000615'}) => frozenset({'rs2242065'})	0.989247
frozenset({'rs7000615'}) => frozenset({'rs10277969', 'rs2242065'})	0.906404
frozenset({'rs2242065'}) => frozenset({'rs10277969', 'rs7000615'})	0.782979
frozenset({'rs10277969'}) => frozenset({'rs2242065', 'rs7000615'})	0.763485
frozenset({'rs6082', 'rs12052024'}) => frozenset({'rs1047389'})	0.971429
frozenset({'rs6082', 'rs1047389'}) => frozenset({'rs12052024'})	0.904255
frozenset({'rs12052024', 'rs1047389'}) => frozenset({'rs6082'})	0.880829
frozenset({'rs12052024'}) => frozenset({'rs6082', 'rs1047389'})	0.854271
frozenset({'rs6082'}) => frozenset({'rs12052024', 'rs1047389'})	0.825243
frozenset({'rs10277969', 'rs10498633'}) => frozenset({'rs11731587'})	0.790698
frozenset({'rs10498633', 'rs11731587'}) => frozenset({'rs10277969'})	0.862944
frozenset({'rs10277969', 'rs11731587'}) => frozenset({'rs10498633'})	0.890052
frozenset({'rs11731587'}) => frozenset({'rs10277969', 'rs10498633'})	0.779817
frozenset({'rs10277969'}) => frozenset({'rs10498633', 'rs11731587'})	0.705394
frozenset({'rs16881446', 'rs1047389'}) => frozenset({'rs11731587'})	0.915423
frozenset({'rs16881446', 'rs11731587'}) => frozenset({'rs1047389'})	1
frozenset({'rs11731587', 'rs1047389'}) => frozenset({'rs16881446'})	0.847926
frozenset({'rs11731587'}) => frozenset({'rs16881446', 'rs1047389'})	0.844037
frozenset({'rs16881446'}) => frozenset({'rs11731587', 'rs1047389'})	0.915423
frozenset({'rs1047389'}) => frozenset({'rs16881446', 'rs11731587'})	0.741935
frozenset({'rs10498633', 'rs7000615'}) => frozenset({'rs7563345'})	0.904255
frozenset({'rs10498633', 'rs7563345'}) => frozenset({'rs7000615'})	0.809524
frozenset({'rs7563345', 'rs7000615'}) => frozenset({'rs10498633'})	0.965909
frozenset({'rs7563345'}) => frozenset({'rs10498633', 'rs7000615'})	0.787037
frozenset({'rs7000615'}) => frozenset({'rs10498633', 'rs7563345'})	0.837438
frozenset({'rs10498633', 'rs6082'}) => frozenset({'rs10277969'})	0.949239
frozenset({'rs10277969', 'rs10498633'}) => frozenset({'rs6082'})	0.869767
frozenset({'rs10277969', 'rs6082'}) => frozenset({'rs10498633'})	0.958974
frozenset({'rs10498633'}) => frozenset({'rs10277969', 'rs6082'})	0.74502
frozenset({'rs10277969'}) => frozenset({'rs10498633', 'rs6082'})	0.775934
frozenset({'rs6082'}) => frozenset({'rs10277969', 'rs10498633'})	0.907767
frozenset({'rs1047389', 'rs7000615'}) => frozenset({'rs11731587'})	0.873096
frozenset({'rs11731587', 'rs1047389'}) => frozenset({'rs7000615'})	0.792627
frozenset({'rs11731587', 'rs7000615'}) => frozenset({'rs1047389'})	1
frozenset({'rs7000615'}) => frozenset({'rs11731587', 'rs1047389'})	0.847291
frozenset({'rs11731587'}) => frozenset({'rs1047389', 'rs7000615'})	0.788991
frozenset({'rs10498633', 'rs12052024'}) => frozenset({'rs7563345'})	0.952128
frozenset({'rs10498633', 'rs7563345'}) => frozenset({'rs12052024'})	0.852381
frozenset({'rs12052024', 'rs7563345'}) => frozenset({'rs10498633'})	0.967568
frozenset({'rs10498633'}) => frozenset({'rs12052024', 'rs7563345'})	0.713147
frozenset({'rs7563345'}) => frozenset({'rs10498633', 'rs12052024'})	0.828704
frozenset({'rs12052024'}) => frozenset({'rs10498633', 'rs7563345'})	0.899497
frozenset({'rs16881446', 'rs2242065'}) => frozenset({'rs1047389'})	1
frozenset({'rs2242065', 'rs1047389'}) => frozenset({'rs16881446'})	0.825472
frozenset({'rs16881446', 'rs1047389'}) => frozenset({'rs2242065'})	0.870647
frozenset({'rs2242065'}) => frozenset({'rs16881446', 'rs1047389'})	0.744681
frozenset({'rs1047389'}) => frozenset({'rs16881446', 'rs2242065'})	0.705645
frozenset({'rs16881446'}) => frozenset({'rs2242065', 'rs1047389'})	0.870647
frozenset({'rs10277969', 'rs6082'}) => frozenset({'rs7000615'})	0.882051
frozenset({'rs6082', 'rs7000615'}) => frozenset({'rs10277969'})	0.966292
frozenset({'rs10277969', 'rs7000615'}) => frozenset({'rs6082'})	0.924731
frozenset({'rs7000615'}) => frozenset({'rs10277969', 'rs6082'})	0.847291
frozenset({'rs6082'}) => frozenset({'rs10277969', 'rs7000615'})	0.834951
frozenset({'rs10277969'}) => frozenset({'rs6082', 'rs7000615'})	0.713693
frozenset({'rs12052024', 'rs2242065'}) => frozenset({'rs1047389'})	0.968421
frozenset({'rs2242065', 'rs1047389'}) => frozenset({'rs12052024'})	0.867925
frozenset({'rs12052024', 'rs1047389'}) => frozenset({'rs2242065'})	0.953368
frozenset({'rs2242065'}) => frozenset({'rs12052024', 'rs1047389'})	0.782979
frozenset({'rs1047389'}) => frozenset({'rs12052024', 'rs2242065'})	0.741935
frozenset({'rs12052024'}) => frozenset({'rs2242065', 'rs1047389'})	0.924623
frozenset({'rs10498633', 'rs2242065'}) => frozenset({'rs10277969'})	0.922018
frozenset({'rs10277969', 'rs10498633'}) => frozenset({'rs2242065'})	0.934884
frozenset({'rs10277969', 'rs2242065'}) => frozenset({'rs10498633'})	0.934884
frozenset({'rs10498633'}) => frozenset({'rs10277969', 'rs2242065'})	0.800797
frozenset({'rs10277969'}) => frozenset({'rs10498633', 'rs2242065'})	0.834025
frozenset({'rs2242065'}) => frozenset({'rs10277969', 'rs10498633'})	0.855319
frozenset({'rs10498633', 'rs2242065'}) => frozenset({'rs12052024'})	0.825688
frozenset({'rs10498633', 'rs12052024'}) => frozenset({'rs2242065'})	0.957447
frozenset({'rs12052024', 'rs2242065'}) => frozenset({'rs10498633'})	0.947368
frozenset({'rs12052024'}) => frozenset({'rs10498633', 'rs2242065'})	0.904523
frozenset({'rs2242065'}) => frozenset({'rs10498633', 'rs12052024'})	0.765957
frozenset({'rs10498633'}) => frozenset({'rs12052024', 'rs2242065'})	0.717131
frozenset({'rs1472258', 'rs1047389'}) => frozenset({'rs11731587'})	0.938889
frozenset({'rs1472258', 'rs11731587'}) => frozenset({'rs1047389'})	1
frozenset({'rs11731587', 'rs1047389'}) => frozenset({'rs1472258'})	0.778802
frozenset({'rs11731587'}) => frozenset({'rs1472258', 'rs1047389'})	0.775229
frozenset({'rs1472258'}) => frozenset({'rs11731587', 'rs1047389'})	0.908602
frozenset({'rs10277969', 'rs10498633'}) => frozenset({'rs12052024'})	0.827907
frozenset({'rs10498633', 'rs12052024'}) => frozenset({'rs10277969'})	0.946809
frozenset({'rs10277969', 'rs12052024'}) => frozenset({'rs10498633'})	0.946809
frozenset({'rs10277969'}) => frozenset({'rs10498633', 'rs12052024'})	0.738589
frozenset({'rs10498633'}) => frozenset({'rs10277969', 'rs12052024'})	0.709163
frozenset({'rs12052024'}) => frozenset({'rs10277969', 'rs10498633'})	0.894472
frozenset({'rs10498633', 'rs2242065'}) => frozenset({'rs13412102'})	0.807339
frozenset({'rs13412102', 'rs10498633'}) => frozenset({'rs2242065'})	0.93617
frozenset({'rs13412102', 'rs2242065'}) => frozenset({'rs10498633'})	0.977778
frozenset({'rs13412102'}) => frozenset({'rs10498633', 'rs2242065'})	0.911917
frozenset({'rs10498633'}) => frozenset({'rs13412102', 'rs2242065'})	0.701195
frozenset({'rs2242065'}) => frozenset({'rs13412102', 'rs10498633'})	0.748936
frozenset({'rs10498633', 'rs6082'}) => frozenset({'rs1047389'})	0.923858
frozenset({'rs10498633', 'rs1047389'}) => frozenset({'rs6082'})	0.808889
frozenset({'rs6082', 'rs1047389'}) => frozenset({'rs10498633'})	0.968085
frozenset({'rs1047389'}) => frozenset({'rs10498633', 'rs6082'})	0.733871
frozenset({'rs6082'}) => frozenset({'rs10498633', 'rs1047389'})	0.883495
frozenset({'rs10498633'}) => frozenset({'rs6082', 'rs1047389'})	0.7251
frozenset({'rs6082', 'rs2242065'}) => frozenset({'rs7563345'})	0.917073
frozenset({'rs6082', 'rs7563345'}) => frozenset({'rs2242065'})	0.994709
frozenset({'rs7563345', 'rs2242065'}) => frozenset({'rs6082'})	0.94
frozenset({'rs7563345'}) => frozenset({'rs6082', 'rs2242065'})	0.87037
frozenset({'rs6082'}) => frozenset({'rs7563345', 'rs2242065'})	0.912621
frozenset({'rs2242065'}) => frozenset({'rs6082', 'rs7563345'})	0.8
frozenset({'rs10277969', 'rs12052024'}) => frozenset({'rs7563345'})	0.941489
frozenset({'rs10277969', 'rs7563345'}) => frozenset({'rs12052024'})	0.917098
frozenset({'rs12052024', 'rs7563345'}) => frozenset({'rs10277969'})	0.956757
frozenset({'rs10277969'}) => frozenset({'rs12052024', 'rs7563345'})	0.73444
frozenset({'rs7563345'}) => frozenset({'rs10277969', 'rs12052024'})	0.819444
frozenset({'rs12052024'}) => frozenset({'rs10277969', 'rs7563345'})	0.889447
frozenset({'rs13412102', 'rs2242065'}) => frozenset({'rs7563345'})	0.983333
frozenset({'rs7563345', 'rs2242065'}) => frozenset({'rs13412102'})	0.885
frozenset({'rs13412102', 'rs7563345'}) => frozenset({'rs2242065'})	0.936508
frozenset({'rs13412102'}) => frozenset({'rs7563345', 'rs2242065'})	0.917098
frozenset({'rs7563345'}) => frozenset({'rs13412102', 'rs2242065'})	0.819444
frozenset({'rs2242065'}) => frozenset({'rs13412102', 'rs7563345'})	0.753191
frozenset({'rs13412102', 'rs10498633'}) => frozenset({'rs1047389'})	0.946809
frozenset({'rs10498633', 'rs1047389'}) => frozenset({'rs13412102'})	0.791111
frozenset({'rs13412102', 'rs1047389'}) => frozenset({'rs10498633'})	0.972678
frozenset({'rs13412102'}) => frozenset({'rs10498633', 'rs1047389'})	0.92228
frozenset({'rs1047389'}) => frozenset({'rs13412102', 'rs10498633'})	0.717742
frozenset({'rs10498633'}) => frozenset({'rs13412102', 'rs1047389'})	0.709163
frozenset({'rs10498633', 'rs6082'}) => frozenset({'rs7000615'})	0.86802
frozenset({'rs10498633', 'rs7000615'}) => frozenset({'rs6082'})	0.909574
frozenset({'rs6082', 'rs7000615'}) => frozenset({'rs10498633'})	0.960674
frozenset({'rs7000615'}) => frozenset({'rs10498633', 'rs6082'})	0.842365
frozenset({'rs6082'}) => frozenset({'rs10498633', 'rs7000615'})	0.830097
frozenset({'rs2242065', 'rs6064387'}) => frozenset({'rs10277969'})	0.954802
frozenset({'rs10277969', 'rs6064387'}) => frozenset({'rs2242065'})	0.971264
frozenset({'rs10277969', 'rs2242065'}) => frozenset({'rs6064387'})	0.786047
frozenset({'rs6064387'}) => frozenset({'rs10277969', 'rs2242065'})	0.923497
frozenset({'rs2242065'}) => frozenset({'rs10277969', 'rs6064387'})	0.719149
frozenset({'rs10277969'}) => frozenset({'rs2242065', 'rs6064387'})	0.701245
frozenset({'rs10277969', 'rs2242065'}) => frozenset({'rs1047389'})	0.925581
frozenset({'rs2242065', 'rs1047389'}) => frozenset({'rs10277969'})	0.938679
frozenset({'rs10277969', 'rs1047389'}) => frozenset({'rs2242065'})	0.912844
frozenset({'rs1047389'}) => frozenset({'rs10277969', 'rs2242065'})	0.802419
frozenset({'rs2242065'}) => frozenset({'rs10277969', 'rs1047389'})	0.846809
frozenset({'rs10277969'}) => frozenset({'rs2242065', 'rs1047389'})	0.825726
frozenset({'rs10277969', 'rs10498633'}) => frozenset({'rs7563345'})	0.869767
frozenset({'rs10498633', 'rs7563345'}) => frozenset({'rs10277969'})	0.890476
frozenset({'rs10277969', 'rs7563345'}) => frozenset({'rs10498633'})	0.968912
frozenset({'rs7563345'}) => frozenset({'rs10277969', 'rs10498633'})	0.865741
frozenset({'rs10498633'}) => frozenset({'rs10277969', 'rs7563345'})	0.74502
frozenset({'rs10277969'}) => frozenset({'rs10498633', 'rs7563345'})	0.775934
frozenset({'rs10277969', 'rs2242065'}) => frozenset({'rs7563345'})	0.87907
frozenset({'rs7563345', 'rs2242065'}) => frozenset({'rs10277969'})	0.945
frozenset({'rs10277969', 'rs7563345'}) => frozenset({'rs2242065'})	0.979275
frozenset({'rs7563345'}) => frozenset({'rs10277969', 'rs2242065'})	0.875
frozenset({'rs10277969'}) => frozenset({'rs7563345', 'rs2242065'})	0.784232
frozenset({'rs2242065'}) => frozenset({'rs10277969', 'rs7563345'})	0.804255
frozenset({'rs10277969', 'rs1047389'}) => frozenset({'rs11731587'})	0.876147
frozenset({'rs10277969', 'rs11731587'}) => frozenset({'rs1047389'})	1
frozenset({'rs11731587', 'rs1047389'}) => frozenset({'rs10277969'})	0.880184
frozenset({'rs1047389'}) => frozenset({'rs10277969', 'rs11731587'})	0.770161
frozenset({'rs11731587'}) => frozenset({'rs10277969', 'rs1047389'})	0.876147
frozenset({'rs10277969'}) => frozenset({'rs11731587', 'rs1047389'})	0.792531
frozenset({'rs10277969', 'rs10498633'}) => frozenset({'rs1047389'})	0.911628
frozenset({'rs10498633', 'rs1047389'}) => frozenset({'rs10277969'})	0.871111
frozenset({'rs10277969', 'rs1047389'}) => frozenset({'rs10498633'})	0.899083
frozenset({'rs10277969'}) => frozenset({'rs10498633', 'rs1047389'})	0.813278
frozenset({'rs10498633'}) => frozenset({'rs10277969', 'rs1047389'})	0.780876
frozenset({'rs1047389'}) => frozenset({'rs10277969', 'rs10498633'})	0.790323
frozenset({'rs10498633', 'rs6082'}) => frozenset({'rs12052024'})	0.862944
frozenset({'rs10498633', 'rs12052024'}) => frozenset({'rs6082'})	0.904255
frozenset({'rs6082', 'rs12052024'}) => frozenset({'rs10498633'})	0.971429
frozenset({'rs12052024'}) => frozenset({'rs10498633', 'rs6082'})	0.854271
frozenset({'rs6082'}) => frozenset({'rs10498633', 'rs12052024'})	0.825243
frozenset({'rs12052024', 'rs2242065'}) => frozenset({'rs7000615'})	0.915789
frozenset({'rs2242065', 'rs7000615'}) => frozenset({'rs12052024'})	0.887755
frozenset({'rs12052024', 'rs7000615'}) => frozenset({'rs2242065'})	0.994286
frozenset({'rs7000615'}) => frozenset({'rs12052024', 'rs2242065'})	0.857143
frozenset({'rs2242065'}) => frozenset({'rs12052024', 'rs7000615'})	0.740426
frozenset({'rs12052024'}) => frozenset({'rs2242065', 'rs7000615'})	0.874372
frozenset({'rs10277969', 'rs6082'}) => frozenset({'rs1047389'})	0.928205
frozenset({'rs6082', 'rs1047389'}) => frozenset({'rs10277969'})	0.962766
frozenset({'rs10277969', 'rs1047389'}) => frozenset({'rs6082'})	0.830275
frozenset({'rs1047389'}) => frozenset({'rs10277969', 'rs6082'})	0.729839
frozenset({'rs10277969'}) => frozenset({'rs6082', 'rs1047389'})	0.751037
frozenset({'rs6082'}) => frozenset({'rs10277969', 'rs1047389'})	0.878641
frozenset({'rs16881446', 'rs10498633'}) => frozenset({'rs11731587'})	0.913514
frozenset({'rs10498633', 'rs11731587'}) => frozenset({'rs16881446'})	0.857868
frozenset({'rs16881446', 'rs11731587'}) => frozenset({'rs10498633'})	0.918478
frozenset({'rs16881446'}) => frozenset({'rs10498633', 'rs11731587'})	0.840796
frozenset({'rs11731587'}) => frozenset({'rs16881446', 'rs10498633'})	0.775229
frozenset({'rs13412102', 'rs6082'}) => frozenset({'rs7563345'})	0.994186
frozenset({'rs6082', 'rs7563345'}) => frozenset({'rs13412102'})	0.904762
frozenset({'rs13412102', 'rs7563345'}) => frozenset({'rs6082'})	0.904762
frozenset({'rs13412102'}) => frozenset({'rs6082', 'rs7563345'})	0.88601
frozenset({'rs6082'}) => frozenset({'rs13412102', 'rs7563345'})	0.830097
frozenset({'rs7563345'}) => frozenset({'rs13412102', 'rs6082'})	0.791667
frozenset({'rs1047389', 'rs7000615'}) => frozenset({'rs7563345'})	0.878173
frozenset({'rs7563345', 'rs1047389'}) => frozenset({'rs7000615'})	0.852217
frozenset({'rs7563345', 'rs7000615'}) => frozenset({'rs1047389'})	0.982955
frozenset({'rs7000615'}) => frozenset({'rs7563345', 'rs1047389'})	0.852217
frozenset({'rs7563345'}) => frozenset({'rs1047389', 'rs7000615'})	0.800926
frozenset({'rs10498633', 'rs11160070'}) => frozenset({'rs1047389'})	0.952381
frozenset({'rs10498633', 'rs1047389'}) => frozenset({'rs11160070'})	0.8
frozenset({'rs11160070', 'rs1047389'}) => frozenset({'rs10498633'})	0.957447
frozenset({'rs11160070'}) => frozenset({'rs10498633', 'rs1047389'})	0.913706
frozenset({'rs10498633'}) => frozenset({'rs11160070', 'rs1047389'})	0.717131
frozenset({'rs1047389'}) => frozenset({'rs10498633', 'rs11160070'})	0.725806
frozenset({'rs10498633', 'rs2242065'}) => frozenset({'rs7000615'})	0.83945
frozenset({'rs10498633', 'rs7000615'}) => frozenset({'rs2242065'})	0.973404
frozenset({'rs2242065', 'rs7000615'}) => frozenset({'rs10498633'})	0.933673
frozenset({'rs2242065'}) => frozenset({'rs10498633', 'rs7000615'})	0.778723
frozenset({'rs7000615'}) => frozenset({'rs10498633', 'rs2242065'})	0.901478
frozenset({'rs10498633'}) => frozenset({'rs2242065', 'rs7000615'})	0.729084
frozenset({'rs10498633', 'rs2242065'}) => frozenset({'rs11731587'})	0.788991
frozenset({'rs10498633', 'rs11731587'}) => frozenset({'rs2242065'})	0.873096
frozenset({'rs11731587', 'rs2242065'}) => frozenset({'rs10498633'})	0.939891
frozenset({'rs11731587'}) => frozenset({'rs10498633', 'rs2242065'})	0.788991
frozenset({'rs2242065'}) => frozenset({'rs10498633', 'rs11731587'})	0.731915
frozenset({'rs10498633', 'rs1047389'}) => frozenset({'rs7563345'})	0.875556
frozenset({'rs10498633', 'rs7563345'}) => frozenset({'rs1047389'})	0.938095
frozenset({'rs7563345', 'rs1047389'}) => frozenset({'rs10498633'})	0.970443
frozenset({'rs10498633'}) => frozenset({'rs7563345', 'rs1047389'})	0.784861
frozenset({'rs7563345'}) => frozenset({'rs10498633', 'rs1047389'})	0.912037
frozenset({'rs1047389'}) => frozenset({'rs10498633', 'rs7563345'})	0.794355
frozenset({'rs7563345', 'rs1047389'}) => frozenset({'rs11731587'})	0.852217
frozenset({'rs11731587', 'rs1047389'}) => frozenset({'rs7563345'})	0.797235
frozenset({'rs11731587', 'rs7563345'}) => frozenset({'rs1047389'})	0.994253
frozenset({'rs11731587'}) => frozenset({'rs7563345', 'rs1047389'})	0.793578
frozenset({'rs7563345'}) => frozenset({'rs11731587', 'rs1047389'})	0.800926
frozenset({'rs10277969', 'rs6082'}) => frozenset({'rs12052024'})	0.876923
frozenset({'rs6082', 'rs12052024'}) => frozenset({'rs10277969'})	0.977143
frozenset({'rs10277969', 'rs12052024'}) => frozenset({'rs6082'})	0.909574
frozenset({'rs12052024'}) => frozenset({'rs10277969', 'rs6082'})	0.859296
frozenset({'rs6082'}) => frozenset({'rs10277969', 'rs12052024'})	0.830097
frozenset({'rs10277969'}) => frozenset({'rs6082', 'rs12052024'})	0.709544
frozenset({'rs6082', 'rs2242065'}) => frozenset({'rs13412102'})	0.834146
frozenset({'rs13412102', 'rs6082'}) => frozenset({'rs2242065'})	0.994186
frozenset({'rs13412102', 'rs2242065'}) => frozenset({'rs6082'})	0.95
frozenset({'rs13412102'}) => frozenset({'rs6082', 'rs2242065'})	0.88601
frozenset({'rs6082'}) => frozenset({'rs13412102', 'rs2242065'})	0.830097
frozenset({'rs2242065'}) => frozenset({'rs13412102', 'rs6082'})	0.72766
frozenset({'rs2242065', 'rs1047389'}) => frozenset({'rs7000615'})	0.900943
frozenset({'rs2242065', 'rs7000615'}) => frozenset({'rs1047389'})	0.97449
frozenset({'rs1047389', 'rs7000615'}) => frozenset({'rs2242065'})	0.969543
frozenset({'rs1047389'}) => frozenset({'rs2242065', 'rs7000615'})	0.770161
frozenset({'rs7000615'}) => frozenset({'rs2242065', 'rs1047389'})	0.940887
frozenset({'rs2242065'}) => frozenset({'rs1047389', 'rs7000615'})	0.812766
frozenset({'rs6082', 'rs1047389'}) => frozenset({'rs7563345'})	0.946809
frozenset({'rs6082', 'rs7563345'}) => frozenset({'rs1047389'})	0.941799
frozenset({'rs7563345', 'rs1047389'}) => frozenset({'rs6082'})	0.876847
frozenset({'rs6082'}) => frozenset({'rs7563345', 'rs1047389'})	0.864078
frozenset({'rs7563345'}) => frozenset({'rs6082', 'rs1047389'})	0.824074
frozenset({'rs1047389'}) => frozenset({'rs6082', 'rs7563345'})	0.717742
frozenset({'rs6082', 'rs2242065'}) => frozenset({'rs10277969'})	0.95122
frozenset({'rs10277969', 'rs6082'}) => frozenset({'rs2242065'})	1
frozenset({'rs10277969', 'rs2242065'}) => frozenset({'rs6082'})	0.906977
frozenset({'rs2242065'}) => frozenset({'rs10277969', 'rs6082'})	0.829787
frozenset({'rs10277969'}) => frozenset({'rs6082', 'rs2242065'})	0.809129
frozenset({'rs6082'}) => frozenset({'rs10277969', 'rs2242065'})	0.946602
frozenset({'rs12052024', 'rs1047389'}) => frozenset({'rs7000615'})	0.891192
frozenset({'rs12052024', 'rs7000615'}) => frozenset({'rs1047389'})	0.982857
frozenset({'rs1047389', 'rs7000615'}) => frozenset({'rs12052024'})	0.873096
frozenset({'rs7000615'}) => frozenset({'rs12052024', 'rs1047389'})	0.847291
frozenset({'rs12052024'}) => frozenset({'rs1047389', 'rs7000615'})	0.864322
frozenset({'rs2242065', 'rs1047389'}) => frozenset({'rs11731587'})	0.858491
frozenset({'rs11731587', 'rs2242065'}) => frozenset({'rs1047389'})	0.994536
frozenset({'rs11731587', 'rs1047389'}) => frozenset({'rs2242065'})	0.83871
frozenset({'rs1047389'}) => frozenset({'rs11731587', 'rs2242065'})	0.733871
frozenset({'rs2242065'}) => frozenset({'rs11731587', 'rs1047389'})	0.774468
frozenset({'rs11731587'}) => frozenset({'rs2242065', 'rs1047389'})	0.834862
frozenset({'rs10277969', 'rs16881446'}) => frozenset({'rs1047389'})	1
frozenset({'rs16881446', 'rs1047389'}) => frozenset({'rs10277969'})	0.895522
frozenset({'rs10277969', 'rs1047389'}) => frozenset({'rs16881446'})	0.825688
frozenset({'rs10277969'}) => frozenset({'rs16881446', 'rs1047389'})	0.746888
frozenset({'rs16881446'}) => frozenset({'rs10277969', 'rs1047389'})	0.895522
frozenset({'rs1047389'}) => frozenset({'rs10277969', 'rs16881446'})	0.725806
frozenset({'rs10498633', 'rs1047389'}) => frozenset({'rs7000615'})	0.822222
frozenset({'rs10498633', 'rs7000615'}) => frozenset({'rs1047389'})	0.984043
frozenset({'rs1047389', 'rs7000615'}) => frozenset({'rs10498633'})	0.939086
frozenset({'rs7000615'}) => frozenset({'rs10498633', 'rs1047389'})	0.91133
frozenset({'rs1047389'}) => frozenset({'rs10498633', 'rs7000615'})	0.745968
frozenset({'rs10498633'}) => frozenset({'rs1047389', 'rs7000615'})	0.737052
frozenset({'rs10498633', 'rs6082'}) => frozenset({'rs13412102'})	0.862944
frozenset({'rs13412102', 'rs10498633'}) => frozenset({'rs6082'})	0.904255
frozenset({'rs13412102', 'rs6082'}) => frozenset({'rs10498633'})	0.988372
frozenset({'rs13412102'}) => frozenset({'rs10498633', 'rs6082'})	0.880829
frozenset({'rs6082'}) => frozenset({'rs13412102', 'rs10498633'})	0.825243
frozenset({'rs10277969', 'rs2242065'}) => frozenset({'rs11731587'})	0.8
frozenset({'rs11731587', 'rs2242065'}) => frozenset({'rs10277969'})	0.939891
frozenset({'rs10277969', 'rs11731587'}) => frozenset({'rs2242065'})	0.900524
frozenset({'rs2242065'}) => frozenset({'rs10277969', 'rs11731587'})	0.731915
frozenset({'rs11731587'}) => frozenset({'rs10277969', 'rs2242065'})	0.788991
frozenset({'rs10277969'}) => frozenset({'rs11731587', 'rs2242065'})	0.713693
frozenset({'rs10277969', 'rs1047389'}) => frozenset({'rs7563345'})	0.834862
frozenset({'rs10277969', 'rs7563345'}) => frozenset({'rs1047389'})	0.943005
frozenset({'rs7563345', 'rs1047389'}) => frozenset({'rs10277969'})	0.896552
frozenset({'rs10277969'}) => frozenset({'rs7563345', 'rs1047389'})	0.755187
frozenset({'rs7563345'}) => frozenset({'rs10277969', 'rs1047389'})	0.842593
frozenset({'rs1047389'}) => frozenset({'rs10277969', 'rs7563345'})	0.733871
frozenset({'rs10277969', 'rs2242065'}) => frozenset({'rs12052024'})	0.846512
frozenset({'rs12052024', 'rs2242065'}) => frozenset({'rs10277969'})	0.957895
frozenset({'rs10277969', 'rs12052024'}) => frozenset({'rs2242065'})	0.968085
frozenset({'rs12052024'}) => frozenset({'rs10277969', 'rs2242065'})	0.914573
frozenset({'rs2242065'}) => frozenset({'rs10277969', 'rs12052024'})	0.774468
frozenset({'rs10277969'}) => frozenset({'rs12052024', 'rs2242065'})	0.755187
frozenset({'rs6082', 'rs1047389'}) => frozenset({'rs7000615'})	0.925532
frozenset({'rs6082', 'rs7000615'}) => frozenset({'rs1047389'})	0.977528
frozenset({'rs1047389', 'rs7000615'}) => frozenset({'rs6082'})	0.883249
frozenset({'rs7000615'}) => frozenset({'rs6082', 'rs1047389'})	0.857143
frozenset({'rs1047389'}) => frozenset({'rs6082', 'rs7000615'})	0.701613
frozenset({'rs6082'}) => frozenset({'rs1047389', 'rs7000615'})	0.84466
frozenset({'rs10277969', 'rs2242065'}) => frozenset({'rs13412102'})	0.786047
frozenset({'rs13412102', 'rs2242065'}) => frozenset({'rs10277969'})	0.938889
frozenset({'rs10277969', 'rs13412102'}) => frozenset({'rs2242065'})	0.982558
frozenset({'rs13412102'}) => frozenset({'rs10277969', 'rs2242065'})	0.875648
frozenset({'rs10277969'}) => frozenset({'rs13412102', 'rs2242065'})	0.701245
frozenset({'rs2242065'}) => frozenset({'rs10277969', 'rs13412102'})	0.719149
frozenset({'rs10498633', 'rs6431655'}) => frozenset({'rs7563345'})	1
frozenset({'rs10498633', 'rs7563345'}) => frozenset({'rs6431655'})	0.814286
frozenset({'rs7563345', 'rs6431655'}) => frozenset({'rs10498633'})	0.977143
frozenset({'rs7563345'}) => frozenset({'rs10498633', 'rs6431655'})	0.791667
frozenset({'rs6431655'}) => frozenset({'rs10498633', 'rs7563345'})	0.971591
frozenset({'rs13412102', 'rs1047389'}) => frozenset({'rs7563345'})	0.989071
frozenset({'rs13412102', 'rs7563345'}) => frozenset({'rs1047389'})	0.957672
frozenset({'rs7563345', 'rs1047389'}) => frozenset({'rs13412102'})	0.891626
frozenset({'rs13412102'}) => frozenset({'rs7563345', 'rs1047389'})	0.937824
frozenset({'rs1047389'}) => frozenset({'rs13412102', 'rs7563345'})	0.729839
frozenset({'rs7563345'}) => frozenset({'rs13412102', 'rs1047389'})	0.837963
frozenset({'rs16881446', 'rs10498633'}) => frozenset({'rs1047389'})	1
frozenset({'rs10498633', 'rs1047389'}) => frozenset({'rs16881446'})	0.822222
frozenset({'rs16881446', 'rs1047389'}) => frozenset({'rs10498633'})	0.920398
frozenset({'rs10498633'}) => frozenset({'rs16881446', 'rs1047389'})	0.737052
frozenset({'rs16881446'}) => frozenset({'rs10498633', 'rs1047389'})	0.920398
frozenset({'rs1047389'}) => frozenset({'rs16881446', 'rs10498633'})	0.745968
frozenset({'rs6082', 'rs2242065'}) => frozenset({'rs12052024'})	0.853659
frozenset({'rs6082', 'rs12052024'}) => frozenset({'rs2242065'})	1
frozenset({'rs12052024', 'rs2242065'}) => frozenset({'rs6082'})	0.921053
frozenset({'rs12052024'}) => frozenset({'rs6082', 'rs2242065'})	0.879397
frozenset({'rs6082'}) => frozenset({'rs12052024', 'rs2242065'})	0.849515
frozenset({'rs2242065'}) => frozenset({'rs6082', 'rs12052024'})	0.744681
frozenset({'rs10277969', 'rs1047389'}) => frozenset({'rs7000615'})	0.844037
frozenset({'rs10277969', 'rs7000615'}) => frozenset({'rs1047389'})	0.989247
frozenset({'rs1047389', 'rs7000615'}) => frozenset({'rs10277969'})	0.93401
frozenset({'rs1047389'}) => frozenset({'rs10277969', 'rs7000615'})	0.741935
frozenset({'rs7000615'}) => frozenset({'rs10277969', 'rs1047389'})	0.906404
frozenset({'rs10277969'}) => frozenset({'rs1047389', 'rs7000615'})	0.763485
frozenset({'rs10498633', 'rs2242065'}) => frozenset({'rs7563345'})	0.889908
frozenset({'rs10498633', 'rs7563345'}) => frozenset({'rs2242065'})	0.92381
frozenset({'rs7563345', 'rs2242065'}) => frozenset({'rs10498633'})	0.97
frozenset({'rs10498633'}) => frozenset({'rs7563345', 'rs2242065'})	0.772908
frozenset({'rs7563345'}) => frozenset({'rs10498633', 'rs2242065'})	0.898148
frozenset({'rs2242065'}) => frozenset({'rs10498633', 'rs7563345'})	0.825532
frozenset({'rs10498633', 'rs1047389'}) => frozenset({'rs11731587'})	0.871111
frozenset({'rs10498633', 'rs11731587'}) => frozenset({'rs1047389'})	0.994924
frozenset({'rs11731587', 'rs1047389'}) => frozenset({'rs10498633'})	0.903226
frozenset({'rs11731587'}) => frozenset({'rs10498633', 'rs1047389'})	0.899083
frozenset({'rs1047389'}) => frozenset({'rs10498633', 'rs11731587'})	0.790323
frozenset({'rs10498633'}) => frozenset({'rs11731587', 'rs1047389'})	0.780876
frozenset({'rs10277969', 'rs12052024', 'rs2242065'}) => frozenset({'rs1047389'})	0.978022
frozenset({'rs10277969', 'rs2242065', 'rs1047389'}) => frozenset({'rs12052024'})	0.894472
frozenset({'rs12052024', 'rs2242065', 'rs1047389'}) => frozenset({'rs10277969'})	0.967391
frozenset({'rs10277969', 'rs12052024', 'rs1047389'}) => frozenset({'rs2242065'})	0.967391
frozenset({'rs12052024', 'rs1047389'}) => frozenset({'rs10277969', 'rs2242065'})	0.92228
frozenset({'rs12052024', 'rs2242065'}) => frozenset({'rs10277969', 'rs1047389'})	0.936842
frozenset({'rs10277969', 'rs2242065'}) => frozenset({'rs12052024', 'rs1047389'})	0.827907
frozenset({'rs2242065', 'rs1047389'}) => frozenset({'rs10277969', 'rs12052024'})	0.839623
frozenset({'rs10277969', 'rs1047389'}) => frozenset({'rs12052024', 'rs2242065'})	0.816514
frozenset({'rs10277969', 'rs12052024'}) => frozenset({'rs2242065', 'rs1047389'})	0.946809
frozenset({'rs2242065'}) => frozenset({'rs10277969', 'rs12052024', 'rs1047389'})	0.757447
frozenset({'rs10277969'}) => frozenset({'rs12052024', 'rs2242065', 'rs1047389'})	0.738589
frozenset({'rs12052024'}) => frozenset({'rs10277969', 'rs2242065', 'rs1047389'})	0.894472
frozenset({'rs1047389'}) => frozenset({'rs10277969', 'rs12052024', 'rs2242065'})	0.717742
frozenset({'rs10498633', 'rs6082', 'rs2242065'}) => frozenset({'rs1047389'})	0.923469
frozenset({'rs10498633', 'rs6082', 'rs1047389'}) => frozenset({'rs2242065'})	0.994505
frozenset({'rs10498633', 'rs2242065', 'rs1047389'}) => frozenset({'rs6082'})	0.909548
frozenset({'rs6082', 'rs2242065', 'rs1047389'}) => frozenset({'rs10498633'})	0.967914
frozenset({'rs10498633', 'rs1047389'}) => frozenset({'rs6082', 'rs2242065'})	0.804444
frozenset({'rs2242065', 'rs1047389'}) => frozenset({'rs10498633', 'rs6082'})	0.853774
frozenset({'rs6082', 'rs2242065'}) => frozenset({'rs10498633', 'rs1047389'})	0.882927
frozenset({'rs10498633', 'rs2242065'}) => frozenset({'rs6082', 'rs1047389'})	0.830275
frozenset({'rs6082', 'rs1047389'}) => frozenset({'rs10498633', 'rs2242065'})	0.962766
frozenset({'rs10498633', 'rs6082'}) => frozenset({'rs2242065', 'rs1047389'})	0.918782
frozenset({'rs1047389'}) => frozenset({'rs10498633', 'rs6082', 'rs2242065'})	0.729839
frozenset({'rs6082'}) => frozenset({'rs10498633', 'rs2242065', 'rs1047389'})	0.878641
frozenset({'rs10498633'}) => frozenset({'rs6082', 'rs2242065', 'rs1047389'})	0.721116
frozenset({'rs2242065'}) => frozenset({'rs10498633', 'rs6082', 'rs1047389'})	0.770213
frozenset({'rs10277969', 'rs10498633', 'rs2242065'}) => frozenset({'rs12052024'})	0.860697
frozenset({'rs10498633', 'rs12052024', 'rs2242065'}) => frozenset({'rs10277969'})	0.961111
frozenset({'rs10277969', 'rs10498633', 'rs12052024'}) => frozenset({'rs2242065'})	0.97191
frozenset({'rs10277969', 'rs12052024', 'rs2242065'}) => frozenset({'rs10498633'})	0.950549
frozenset({'rs10498633', 'rs12052024'}) => frozenset({'rs10277969', 'rs2242065'})	0.920213
frozenset({'rs10277969', 'rs12052024'}) => frozenset({'rs10498633', 'rs2242065'})	0.920213
frozenset({'rs10277969', 'rs2242065'}) => frozenset({'rs10498633', 'rs12052024'})	0.804651
frozenset({'rs10498633', 'rs2242065'}) => frozenset({'rs10277969', 'rs12052024'})	0.793578
frozenset({'rs12052024', 'rs2242065'}) => frozenset({'rs10277969', 'rs10498633'})	0.910526
frozenset({'rs10277969', 'rs10498633'}) => frozenset({'rs12052024', 'rs2242065'})	0.804651
frozenset({'rs12052024'}) => frozenset({'rs10277969', 'rs10498633', 'rs2242065'})	0.869347
frozenset({'rs10277969'}) => frozenset({'rs10498633', 'rs12052024', 'rs2242065'})	0.717842
frozenset({'rs2242065'}) => frozenset({'rs10277969', 'rs10498633', 'rs12052024'})	0.73617
frozenset({'rs10498633', 'rs6082', 'rs1047389'}) => frozenset({'rs7563345'})	0.950549
frozenset({'rs10498633', 'rs6082', 'rs7563345'}) => frozenset({'rs1047389'})	0.940217
frozenset({'rs10498633', 'rs7563345', 'rs1047389'}) => frozenset({'rs6082'})	0.878173
frozenset({'rs6082', 'rs7563345', 'rs1047389'}) => frozenset({'rs10498633'})	0.97191
frozenset({'rs10498633', 'rs6082'}) => frozenset({'rs7563345', 'rs1047389'})	0.878173
frozenset({'rs7563345', 'rs1047389'}) => frozenset({'rs10498633', 'rs6082'})	0.852217
frozenset({'rs6082', 'rs7563345'}) => frozenset({'rs10498633', 'rs1047389'})	0.915344
frozenset({'rs10498633', 'rs7563345'}) => frozenset({'rs6082', 'rs1047389'})	0.82381
frozenset({'rs10498633', 'rs1047389'}) => frozenset({'rs6082', 'rs7563345'})	0.768889
frozenset({'rs6082', 'rs1047389'}) => frozenset({'rs10498633', 'rs7563345'})	0.920213
frozenset({'rs7563345'}) => frozenset({'rs10498633', 'rs6082', 'rs1047389'})	0.800926
frozenset({'rs6082'}) => frozenset({'rs10498633', 'rs7563345', 'rs1047389'})	0.839806
frozenset({'rs10277969', 'rs12052024', 'rs1047389'}) => frozenset({'rs7563345'})	0.940217
frozenset({'rs10277969', 'rs12052024', 'rs7563345'}) => frozenset({'rs1047389'})	0.977401
frozenset({'rs10277969', 'rs7563345', 'rs1047389'}) => frozenset({'rs12052024'})	0.950549
frozenset({'rs12052024', 'rs7563345', 'rs1047389'}) => frozenset({'rs10277969'})	0.96648
frozenset({'rs10277969', 'rs12052024'}) => frozenset({'rs7563345', 'rs1047389'})	0.920213
frozenset({'rs10277969', 'rs1047389'}) => frozenset({'rs12052024', 'rs7563345'})	0.793578
frozenset({'rs12052024', 'rs7563345'}) => frozenset({'rs10277969', 'rs1047389'})	0.935135
frozenset({'rs10277969', 'rs7563345'}) => frozenset({'rs12052024', 'rs1047389'})	0.896373
frozenset({'rs7563345', 'rs1047389'}) => frozenset({'rs10277969', 'rs12052024'})	0.852217
frozenset({'rs12052024', 'rs1047389'}) => frozenset({'rs10277969', 'rs7563345'})	0.896373
frozenset({'rs7563345'}) => frozenset({'rs10277969', 'rs12052024', 'rs1047389'})	0.800926
frozenset({'rs10277969'}) => frozenset({'rs12052024', 'rs7563345', 'rs1047389'})	0.717842
frozenset({'rs12052024'}) => frozenset({'rs10277969', 'rs7563345', 'rs1047389'})	0.869347
frozenset({'rs10277969', 'rs10498633', 'rs1047389'}) => frozenset({'rs11731587'})	0.867347
frozenset({'rs10277969', 'rs10498633', 'rs11731587'}) => frozenset({'rs1047389'})	1
frozenset({'rs10498633', 'rs11731587', 'rs1047389'}) => frozenset({'rs10277969'})	0.867347
frozenset({'rs10277969', 'rs11731587', 'rs1047389'}) => frozenset({'rs10498633'})	0.890052
frozenset({'rs10498633', 'rs1047389'}) => frozenset({'rs10277969', 'rs11731587'})	0.755556
frozenset({'rs10277969', 'rs11731587'}) => frozenset({'rs10498633', 'rs1047389'})	0.890052
frozenset({'rs10498633', 'rs11731587'}) => frozenset({'rs10277969', 'rs1047389'})	0.862944
frozenset({'rs11731587', 'rs1047389'}) => frozenset({'rs10277969', 'rs10498633'})	0.78341
frozenset({'rs10277969', 'rs1047389'}) => frozenset({'rs10498633', 'rs11731587'})	0.779817
frozenset({'rs10277969', 'rs10498633'}) => frozenset({'rs11731587', 'rs1047389'})	0.790698
frozenset({'rs11731587'}) => frozenset({'rs10277969', 'rs10498633', 'rs1047389'})	0.779817
frozenset({'rs10277969'}) => frozenset({'rs10498633', 'rs11731587', 'rs1047389'})	0.705394
frozenset({'rs13412102', 'rs2242065', 'rs1047389'}) => frozenset({'rs7563345'})	0.994152
frozenset({'rs13412102', 'rs7563345', 'rs2242065'}) => frozenset({'rs1047389'})	0.960452
frozenset({'rs7563345', 'rs2242065', 'rs1047389'}) => frozenset({'rs13412102'})	0.904255
frozenset({'rs13412102', 'rs7563345', 'rs1047389'}) => frozenset({'rs2242065'})	0.939227
frozenset({'rs13412102', 'rs2242065'}) => frozenset({'rs7563345', 'rs1047389'})	0.944444
frozenset({'rs13412102', 'rs1047389'}) => frozenset({'rs7563345', 'rs2242065'})	0.928962
frozenset({'rs7563345', 'rs1047389'}) => frozenset({'rs13412102', 'rs2242065'})	0.837438
frozenset({'rs2242065', 'rs1047389'}) => frozenset({'rs13412102', 'rs7563345'})	0.801887
frozenset({'rs7563345', 'rs2242065'}) => frozenset({'rs13412102', 'rs1047389'})	0.85
frozenset({'rs13412102', 'rs7563345'}) => frozenset({'rs2242065', 'rs1047389'})	0.899471
frozenset({'rs7563345'}) => frozenset({'rs13412102', 'rs2242065', 'rs1047389'})	0.787037
frozenset({'rs13412102'}) => frozenset({'rs7563345', 'rs2242065', 'rs1047389'})	0.880829
frozenset({'rs2242065'}) => frozenset({'rs13412102', 'rs7563345', 'rs1047389'})	0.723404
frozenset({'rs6082', 'rs2242065', 'rs1047389'}) => frozenset({'rs7563345'})	0.946524
frozenset({'rs6082', 'rs7563345', 'rs2242065'}) => frozenset({'rs1047389'})	0.941489
frozenset({'rs6082', 'rs7563345', 'rs1047389'}) => frozenset({'rs2242065'})	0.994382
frozenset({'rs7563345', 'rs2242065', 'rs1047389'}) => frozenset({'rs6082'})	0.941489
frozenset({'rs7563345', 'rs1047389'}) => frozenset({'rs6082', 'rs2242065'})	0.871921
frozenset({'rs6082', 'rs2242065'}) => frozenset({'rs7563345', 'rs1047389'})	0.863415
frozenset({'rs6082', 'rs1047389'}) => frozenset({'rs7563345', 'rs2242065'})	0.941489
frozenset({'rs7563345', 'rs2242065'}) => frozenset({'rs6082', 'rs1047389'})	0.885
frozenset({'rs2242065', 'rs1047389'}) => frozenset({'rs6082', 'rs7563345'})	0.834906
frozenset({'rs6082', 'rs7563345'}) => frozenset({'rs2242065', 'rs1047389'})	0.936508
frozenset({'rs6082'}) => frozenset({'rs7563345', 'rs2242065', 'rs1047389'})	0.859223
frozenset({'rs7563345'}) => frozenset({'rs6082', 'rs2242065', 'rs1047389'})	0.819444
frozenset({'rs1047389'}) => frozenset({'rs6082', 'rs7563345', 'rs2242065'})	0.71371
frozenset({'rs2242065'}) => frozenset({'rs6082', 'rs7563345', 'rs1047389'})	0.753191
frozenset({'rs13412102', 'rs6082', 'rs2242065'}) => frozenset({'rs7563345'})	0.994152
frozenset({'rs6082', 'rs7563345', 'rs2242065'}) => frozenset({'rs13412102'})	0.904255
frozenset({'rs13412102', 'rs6082', 'rs7563345'}) => frozenset({'rs2242065'})	0.994152
frozenset({'rs13412102', 'rs7563345', 'rs2242065'}) => frozenset({'rs6082'})	0.960452
frozenset({'rs13412102', 'rs7563345'}) => frozenset({'rs6082', 'rs2242065'})	0.899471
frozenset({'rs13412102', 'rs6082'}) => frozenset({'rs7563345', 'rs2242065'})	0.988372
frozenset({'rs13412102', 'rs2242065'}) => frozenset({'rs6082', 'rs7563345'})	0.944444
frozenset({'rs6082', 'rs7563345'}) => frozenset({'rs13412102', 'rs2242065'})	0.899471
frozenset({'rs6082', 'rs2242065'}) => frozenset({'rs13412102', 'rs7563345'})	0.829268
frozenset({'rs7563345', 'rs2242065'}) => frozenset({'rs13412102', 'rs6082'})	0.85
frozenset({'rs13412102'}) => frozenset({'rs6082', 'rs7563345', 'rs2242065'})	0.880829
frozenset({'rs6082'}) => frozenset({'rs13412102', 'rs7563345', 'rs2242065'})	0.825243
frozenset({'rs2242065'}) => frozenset({'rs13412102', 'rs6082', 'rs7563345'})	0.723404
frozenset({'rs7563345'}) => frozenset({'rs13412102', 'rs6082', 'rs2242065'})	0.787037
frozenset({'rs2242065', 'rs1047389', 'rs7000615'}) => frozenset({'rs7563345'})	0.895288
frozenset({'rs7563345', 'rs2242065', 'rs1047389'}) => frozenset({'rs7000615'})	0.909574
frozenset({'rs7563345', 'rs2242065', 'rs7000615'}) => frozenset({'rs1047389'})	0.982759
frozenset({'rs7563345', 'rs1047389', 'rs7000615'}) => frozenset({'rs2242065'})	0.988439
frozenset({'rs2242065', 'rs7000615'}) => frozenset({'rs7563345', 'rs1047389'})	0.872449
frozenset({'rs1047389', 'rs7000615'}) => frozenset({'rs7563345', 'rs2242065'})	0.86802
frozenset({'rs7563345', 'rs1047389'}) => frozenset({'rs2242065', 'rs7000615'})	0.842365
frozenset({'rs7563345', 'rs7000615'}) => frozenset({'rs2242065', 'rs1047389'})	0.971591
frozenset({'rs7563345', 'rs2242065'}) => frozenset({'rs1047389', 'rs7000615'})	0.855
frozenset({'rs2242065', 'rs1047389'}) => frozenset({'rs7563345', 'rs7000615'})	0.806604
frozenset({'rs7000615'}) => frozenset({'rs7563345', 'rs2242065', 'rs1047389'})	0.842365
frozenset({'rs2242065'}) => frozenset({'rs7563345', 'rs1047389', 'rs7000615'})	0.72766
frozenset({'rs7563345'}) => frozenset({'rs2242065', 'rs1047389', 'rs7000615'})	0.791667
frozenset({'rs10277969', 'rs2242065', 'rs1047389'}) => frozenset({'rs7000615'})	0.914573
frozenset({'rs10277969', 'rs2242065', 'rs7000615'}) => frozenset({'rs1047389'})	0.98913
frozenset({'rs2242065', 'rs1047389', 'rs7000615'}) => frozenset({'rs10277969'})	0.95288
frozenset({'rs10277969', 'rs1047389', 'rs7000615'}) => frozenset({'rs2242065'})	0.98913
frozenset({'rs1047389', 'rs7000615'}) => frozenset({'rs10277969', 'rs2242065'})	0.923858
frozenset({'rs2242065', 'rs1047389'}) => frozenset({'rs10277969', 'rs7000615'})	0.858491
frozenset({'rs2242065', 'rs7000615'}) => frozenset({'rs10277969', 'rs1047389'})	0.928571
frozenset({'rs10277969', 'rs1047389'}) => frozenset({'rs2242065', 'rs7000615'})	0.834862
frozenset({'rs10277969', 'rs7000615'}) => frozenset({'rs2242065', 'rs1047389'})	0.978495
frozenset({'rs10277969', 'rs2242065'}) => frozenset({'rs1047389', 'rs7000615'})	0.846512
frozenset({'rs1047389'}) => frozenset({'rs10277969', 'rs2242065', 'rs7000615'})	0.733871
frozenset({'rs7000615'}) => frozenset({'rs10277969', 'rs2242065', 'rs1047389'})	0.896552
frozenset({'rs10277969'}) => frozenset({'rs2242065', 'rs1047389', 'rs7000615'})	0.755187
frozenset({'rs2242065'}) => frozenset({'rs10277969', 'rs1047389', 'rs7000615'})	0.774468
frozenset({'rs10277969', 'rs2242065', 'rs1047389'}) => frozenset({'rs7563345'})	0.899497
frozenset({'rs10277969', 'rs7563345', 'rs2242065'}) => frozenset({'rs1047389'})	0.94709
frozenset({'rs7563345', 'rs2242065', 'rs1047389'}) => frozenset({'rs10277969'})	0.952128
frozenset({'rs10277969', 'rs7563345', 'rs1047389'}) => frozenset({'rs2242065'})	0.983516
frozenset({'rs10277969', 'rs2242065'}) => frozenset({'rs7563345', 'rs1047389'})	0.832558
frozenset({'rs7563345', 'rs1047389'}) => frozenset({'rs10277969', 'rs2242065'})	0.881773
frozenset({'rs10277969', 'rs1047389'}) => frozenset({'rs7563345', 'rs2242065'})	0.821101
frozenset({'rs7563345', 'rs2242065'}) => frozenset({'rs10277969', 'rs1047389'})	0.895
frozenset({'rs2242065', 'rs1047389'}) => frozenset({'rs10277969', 'rs7563345'})	0.84434
frozenset({'rs10277969', 'rs7563345'}) => frozenset({'rs2242065', 'rs1047389'})	0.927461
frozenset({'rs10277969'}) => frozenset({'rs7563345', 'rs2242065', 'rs1047389'})	0.742739
frozenset({'rs7563345'}) => frozenset({'rs10277969', 'rs2242065', 'rs1047389'})	0.828704
frozenset({'rs1047389'}) => frozenset({'rs10277969', 'rs7563345', 'rs2242065'})	0.721774
frozenset({'rs2242065'}) => frozenset({'rs10277969', 'rs7563345', 'rs1047389'})	0.761702
frozenset({'rs10277969', 'rs6082', 'rs2242065'}) => frozenset({'rs7563345'})	0.928205
frozenset({'rs6082', 'rs7563345', 'rs2242065'}) => frozenset({'rs10277969'})	0.962766
frozenset({'rs10277969', 'rs6082', 'rs7563345'}) => frozenset({'rs2242065'})	1
frozenset({'rs10277969', 'rs7563345', 'rs2242065'}) => frozenset({'rs6082'})	0.957672
frozenset({'rs7563345', 'rs2242065'}) => frozenset({'rs10277969', 'rs6082'})	0.905
frozenset({'rs10277969', 'rs7563345'}) => frozenset({'rs6082', 'rs2242065'})	0.937824
frozenset({'rs6082', 'rs7563345'}) => frozenset({'rs10277969', 'rs2242065'})	0.957672
frozenset({'rs10277969', 'rs6082'}) => frozenset({'rs7563345', 'rs2242065'})	0.928205
frozenset({'rs10277969', 'rs2242065'}) => frozenset({'rs6082', 'rs7563345'})	0.84186
frozenset({'rs6082', 'rs2242065'}) => frozenset({'rs10277969', 'rs7563345'})	0.882927
frozenset({'rs2242065'}) => frozenset({'rs10277969', 'rs6082', 'rs7563345'})	0.770213
frozenset({'rs10277969'}) => frozenset({'rs6082', 'rs7563345', 'rs2242065'})	0.751037
frozenset({'rs6082'}) => frozenset({'rs10277969', 'rs7563345', 'rs2242065'})	0.878641
frozenset({'rs7563345'}) => frozenset({'rs10277969', 'rs6082', 'rs2242065'})	0.837963
frozenset({'rs10498633', 'rs6082', 'rs2242065'}) => frozenset({'rs12052024'})	0.867347
frozenset({'rs10498633', 'rs6082', 'rs12052024'}) => frozenset({'rs2242065'})	1
frozenset({'rs10498633', 'rs12052024', 'rs2242065'}) => frozenset({'rs6082'})	0.944444
frozenset({'rs6082', 'rs12052024', 'rs2242065'}) => frozenset({'rs10498633'})	0.971429
frozenset({'rs10498633', 'rs12052024'}) => frozenset({'rs6082', 'rs2242065'})	0.904255
frozenset({'rs12052024', 'rs2242065'}) => frozenset({'rs10498633', 'rs6082'})	0.894737
frozenset({'rs6082', 'rs12052024'}) => frozenset({'rs10498633', 'rs2242065'})	0.971429
frozenset({'rs6082', 'rs2242065'}) => frozenset({'rs10498633', 'rs12052024'})	0.829268
frozenset({'rs10498633', 'rs6082'}) => frozenset({'rs12052024', 'rs2242065'})	0.862944
frozenset({'rs10498633', 'rs2242065'}) => frozenset({'rs6082', 'rs12052024'})	0.779817
frozenset({'rs12052024'}) => frozenset({'rs10498633', 'rs6082', 'rs2242065'})	0.854271
frozenset({'rs6082'}) => frozenset({'rs10498633', 'rs12052024', 'rs2242065'})	0.825243
frozenset({'rs2242065'}) => frozenset({'rs10498633', 'rs6082', 'rs12052024'})	0.723404
frozenset({'rs12052024', 'rs2242065', 'rs1047389'}) => frozenset({'rs7563345'})	0.945652
frozenset({'rs12052024', 'rs7563345', 'rs2242065'}) => frozenset({'rs1047389'})	0.966667
frozenset({'rs7563345', 'rs2242065', 'rs1047389'}) => frozenset({'rs12052024'})	0.925532
frozenset({'rs12052024', 'rs7563345', 'rs1047389'}) => frozenset({'rs2242065'})	0.972067
frozenset({'rs12052024', 'rs2242065'}) => frozenset({'rs7563345', 'rs1047389'})	0.915789
frozenset({'rs2242065', 'rs1047389'}) => frozenset({'rs12052024', 'rs7563345'})	0.820755
frozenset({'rs12052024', 'rs1047389'}) => frozenset({'rs7563345', 'rs2242065'})	0.901554
frozenset({'rs7563345', 'rs2242065'}) => frozenset({'rs12052024', 'rs1047389'})	0.87
frozenset({'rs7563345', 'rs1047389'}) => frozenset({'rs12052024', 'rs2242065'})	0.857143
frozenset({'rs12052024', 'rs7563345'}) => frozenset({'rs2242065', 'rs1047389'})	0.940541
frozenset({'rs12052024'}) => frozenset({'rs7563345', 'rs2242065', 'rs1047389'})	0.874372
frozenset({'rs2242065'}) => frozenset({'rs12052024', 'rs7563345', 'rs1047389'})	0.740426
frozenset({'rs1047389'}) => frozenset({'rs12052024', 'rs7563345', 'rs2242065'})	0.701613
frozenset({'rs7563345'}) => frozenset({'rs12052024', 'rs2242065', 'rs1047389'})	0.805556
frozenset({'rs10277969', 'rs10498633', 'rs1047389'}) => frozenset({'rs7000615'})	0.882653
frozenset({'rs10277969', 'rs10498633', 'rs7000615'}) => frozenset({'rs1047389'})	0.988571
frozenset({'rs10498633', 'rs1047389', 'rs7000615'}) => frozenset({'rs10277969'})	0.935135
frozenset({'rs10277969', 'rs1047389', 'rs7000615'}) => frozenset({'rs10498633'})	0.940217
frozenset({'rs10277969', 'rs7000615'}) => frozenset({'rs10498633', 'rs1047389'})	0.930108
frozenset({'rs10498633', 'rs1047389'}) => frozenset({'rs10277969', 'rs7000615'})	0.768889
frozenset({'rs10498633', 'rs7000615'}) => frozenset({'rs10277969', 'rs1047389'})	0.920213
frozenset({'rs10277969', 'rs1047389'}) => frozenset({'rs10498633', 'rs7000615'})	0.793578
frozenset({'rs1047389', 'rs7000615'}) => frozenset({'rs10277969', 'rs10498633'})	0.878173
frozenset({'rs10277969', 'rs10498633'}) => frozenset({'rs1047389', 'rs7000615'})	0.804651
frozenset({'rs7000615'}) => frozenset({'rs10277969', 'rs10498633', 'rs1047389'})	0.852217
frozenset({'rs10277969'}) => frozenset({'rs10498633', 'rs1047389', 'rs7000615'})	0.717842
frozenset({'rs10277969', 'rs10498633', 'rs2242065'}) => frozenset({'rs1047389'})	0.930348
frozenset({'rs10498633', 'rs2242065', 'rs1047389'}) => frozenset({'rs10277969'})	0.939698
frozenset({'rs10277969', 'rs10498633', 'rs1047389'}) => frozenset({'rs2242065'})	0.954082
frozenset({'rs10277969', 'rs2242065', 'rs1047389'}) => frozenset({'rs10498633'})	0.939698
frozenset({'rs10498633', 'rs1047389'}) => frozenset({'rs10277969', 'rs2242065'})	0.831111
frozenset({'rs10277969', 'rs2242065'}) => frozenset({'rs10498633', 'rs1047389'})	0.869767
frozenset({'rs10498633', 'rs2242065'}) => frozenset({'rs10277969', 'rs1047389'})	0.857798
frozenset({'rs10277969', 'rs1047389'}) => frozenset({'rs10498633', 'rs2242065'})	0.857798
frozenset({'rs2242065', 'rs1047389'}) => frozenset({'rs10277969', 'rs10498633'})	0.882075
frozenset({'rs10277969', 'rs10498633'}) => frozenset({'rs2242065', 'rs1047389'})	0.869767
frozenset({'rs10277969'}) => frozenset({'rs10498633', 'rs2242065', 'rs1047389'})	0.775934
frozenset({'rs1047389'}) => frozenset({'rs10277969', 'rs10498633', 'rs2242065'})	0.754032
frozenset({'rs10498633'}) => frozenset({'rs10277969', 'rs2242065', 'rs1047389'})	0.74502
frozenset({'rs2242065'}) => frozenset({'rs10277969', 'rs10498633', 'rs1047389'})	0.795745
frozenset({'rs10498633', 'rs6082', 'rs2242065'}) => frozenset({'rs10277969'})	0.954082
frozenset({'rs10277969', 'rs6082', 'rs10498633'}) => frozenset({'rs2242065'})	1
frozenset({'rs10277969', 'rs10498633', 'rs2242065'}) => frozenset({'rs6082'})	0.930348
frozenset({'rs10277969', 'rs6082', 'rs2242065'}) => frozenset({'rs10498633'})	0.958974
frozenset({'rs10498633', 'rs2242065'}) => frozenset({'rs10277969', 'rs6082'})	0.857798
frozenset({'rs10277969', 'rs10498633'}) => frozenset({'rs6082', 'rs2242065'})	0.869767
frozenset({'rs10498633', 'rs6082'}) => frozenset({'rs10277969', 'rs2242065'})	0.949239
frozenset({'rs10277969', 'rs2242065'}) => frozenset({'rs10498633', 'rs6082'})	0.869767
frozenset({'rs10277969', 'rs6082'}) => frozenset({'rs10498633', 'rs2242065'})	0.958974
frozenset({'rs6082', 'rs2242065'}) => frozenset({'rs10277969', 'rs10498633'})	0.912195
frozenset({'rs10277969'}) => frozenset({'rs10498633', 'rs6082', 'rs2242065'})	0.775934
frozenset({'rs2242065'}) => frozenset({'rs10277969', 'rs6082', 'rs10498633'})	0.795745
frozenset({'rs6082'}) => frozenset({'rs10277969', 'rs10498633', 'rs2242065'})	0.907767
frozenset({'rs10498633'}) => frozenset({'rs10277969', 'rs6082', 'rs2242065'})	0.74502
frozenset({'rs10277969', 'rs6082', 'rs1047389'}) => frozenset({'rs7000615'})	0.939227
frozenset({'rs10277969', 'rs6082', 'rs7000615'}) => frozenset({'rs1047389'})	0.988372
frozenset({'rs6082', 'rs1047389', 'rs7000615'}) => frozenset({'rs10277969'})	0.977011
frozenset({'rs10277969', 'rs1047389', 'rs7000615'}) => frozenset({'rs6082'})	0.923913
frozenset({'rs1047389', 'rs7000615'}) => frozenset({'rs10277969', 'rs6082'})	0.862944
frozenset({'rs10277969', 'rs7000615'}) => frozenset({'rs6082', 'rs1047389'})	0.913978
frozenset({'rs6082', 'rs1047389'}) => frozenset({'rs10277969', 'rs7000615'})	0.904255
frozenset({'rs6082', 'rs7000615'}) => frozenset({'rs10277969', 'rs1047389'})	0.955056
frozenset({'rs10277969', 'rs1047389'}) => frozenset({'rs6082', 'rs7000615'})	0.779817
frozenset({'rs10277969', 'rs6082'}) => frozenset({'rs1047389', 'rs7000615'})	0.871795
frozenset({'rs7000615'}) => frozenset({'rs10277969', 'rs6082', 'rs1047389'})	0.837438
frozenset({'rs10277969'}) => frozenset({'rs6082', 'rs1047389', 'rs7000615'})	0.705394
frozenset({'rs6082'}) => frozenset({'rs10277969', 'rs1047389', 'rs7000615'})	0.825243
frozenset({'rs10277969', 'rs6082', 'rs1047389'}) => frozenset({'rs7563345'})	0.944751
frozenset({'rs10277969', 'rs6082', 'rs7563345'}) => frozenset({'rs1047389'})	0.944751
frozenset({'rs6082', 'rs7563345', 'rs1047389'}) => frozenset({'rs10277969'})	0.960674
frozenset({'rs10277969', 'rs7563345', 'rs1047389'}) => frozenset({'rs6082'})	0.93956
frozenset({'rs7563345', 'rs1047389'}) => frozenset({'rs10277969', 'rs6082'})	0.842365
frozenset({'rs10277969', 'rs6082'}) => frozenset({'rs7563345', 'rs1047389'})	0.876923
frozenset({'rs10277969', 'rs7563345'}) => frozenset({'rs6082', 'rs1047389'})	0.88601
frozenset({'rs6082', 'rs7563345'}) => frozenset({'rs10277969', 'rs1047389'})	0.904762
frozenset({'rs10277969', 'rs1047389'}) => frozenset({'rs6082', 'rs7563345'})	0.784404
frozenset({'rs6082', 'rs1047389'}) => frozenset({'rs10277969', 'rs7563345'})	0.909574
frozenset({'rs7563345'}) => frozenset({'rs10277969', 'rs6082', 'rs1047389'})	0.791667
frozenset({'rs10277969'}) => frozenset({'rs6082', 'rs7563345', 'rs1047389'})	0.709544
frozenset({'rs6082'}) => frozenset({'rs10277969', 'rs7563345', 'rs1047389'})	0.830097
frozenset({'rs10498633', 'rs12052024', 'rs1047389'}) => frozenset({'rs7563345'})	0.950549
frozenset({'rs10498633', 'rs12052024', 'rs7563345'}) => frozenset({'rs1047389'})	0.96648
frozenset({'rs10498633', 'rs7563345', 'rs1047389'}) => frozenset({'rs12052024'})	0.878173
frozenset({'rs12052024', 'rs7563345', 'rs1047389'}) => frozenset({'rs10498633'})	0.96648
frozenset({'rs10498633', 'rs12052024'}) => frozenset({'rs7563345', 'rs1047389'})	0.920213
frozenset({'rs10498633', 'rs1047389'}) => frozenset({'rs12052024', 'rs7563345'})	0.768889
frozenset({'rs12052024', 'rs7563345'}) => frozenset({'rs10498633', 'rs1047389'})	0.935135
frozenset({'rs10498633', 'rs7563345'}) => frozenset({'rs12052024', 'rs1047389'})	0.82381
frozenset({'rs7563345', 'rs1047389'}) => frozenset({'rs10498633', 'rs12052024'})	0.852217
frozenset({'rs12052024', 'rs1047389'}) => frozenset({'rs10498633', 'rs7563345'})	0.896373
frozenset({'rs7563345'}) => frozenset({'rs10498633', 'rs12052024', 'rs1047389'})	0.800926
frozenset({'rs12052024'}) => frozenset({'rs10498633', 'rs7563345', 'rs1047389'})	0.869347
frozenset({'rs10277969', 'rs10498633', 'rs12052024'}) => frozenset({'rs1047389'})	0.977528
frozenset({'rs10277969', 'rs10498633', 'rs1047389'}) => frozenset({'rs12052024'})	0.887755
frozenset({'rs10498633', 'rs12052024', 'rs1047389'}) => frozenset({'rs10277969'})	0.956044
frozenset({'rs10277969', 'rs12052024', 'rs1047389'}) => frozenset({'rs10498633'})	0.945652
frozenset({'rs10277969', 'rs12052024'}) => frozenset({'rs10498633', 'rs1047389'})	0.925532
frozenset({'rs10498633', 'rs12052024'}) => frozenset({'rs10277969', 'rs1047389'})	0.925532
frozenset({'rs10277969', 'rs10498633'}) => frozenset({'rs12052024', 'rs1047389'})	0.809302
frozenset({'rs10277969', 'rs1047389'}) => frozenset({'rs10498633', 'rs12052024'})	0.798165
frozenset({'rs10498633', 'rs1047389'}) => frozenset({'rs10277969', 'rs12052024'})	0.773333
frozenset({'rs12052024', 'rs1047389'}) => frozenset({'rs10277969', 'rs10498633'})	0.901554
frozenset({'rs10277969'}) => frozenset({'rs10498633', 'rs12052024', 'rs1047389'})	0.721992
frozenset({'rs1047389'}) => frozenset({'rs10277969', 'rs10498633', 'rs12052024'})	0.701613
frozenset({'rs12052024'}) => frozenset({'rs10277969', 'rs10498633', 'rs1047389'})	0.874372
frozenset({'rs10498633', 'rs6082', 'rs2242065'}) => frozenset({'rs7000615'})	0.872449
frozenset({'rs10498633', 'rs6082', 'rs7000615'}) => frozenset({'rs2242065'})	1
frozenset({'rs10498633', 'rs2242065', 'rs7000615'}) => frozenset({'rs6082'})	0.934426
frozenset({'rs6082', 'rs2242065', 'rs7000615'}) => frozenset({'rs10498633'})	0.960674
frozenset({'rs10498633', 'rs7000615'}) => frozenset({'rs6082', 'rs2242065'})	0.909574
frozenset({'rs2242065', 'rs7000615'}) => frozenset({'rs10498633', 'rs6082'})	0.872449
frozenset({'rs6082', 'rs2242065'}) => frozenset({'rs10498633', 'rs7000615'})	0.834146
frozenset({'rs6082', 'rs7000615'}) => frozenset({'rs10498633', 'rs2242065'})	0.960674
frozenset({'rs10498633', 'rs2242065'}) => frozenset({'rs6082', 'rs7000615'})	0.784404
frozenset({'rs10498633', 'rs6082'}) => frozenset({'rs2242065', 'rs7000615'})	0.86802
frozenset({'rs7000615'}) => frozenset({'rs10498633', 'rs6082', 'rs2242065'})	0.842365
frozenset({'rs2242065'}) => frozenset({'rs10498633', 'rs6082', 'rs7000615'})	0.72766
frozenset({'rs6082'}) => frozenset({'rs10498633', 'rs2242065', 'rs7000615'})	0.830097
frozenset({'rs10498633', 'rs6082', 'rs2242065'}) => frozenset({'rs13412102'})	0.862245
frozenset({'rs10498633', 'rs13412102', 'rs6082'}) => frozenset({'rs2242065'})	0.994118
frozenset({'rs13412102', 'rs10498633', 'rs2242065'}) => frozenset({'rs6082'})	0.960227
frozenset({'rs13412102', 'rs6082', 'rs2242065'}) => frozenset({'rs10498633'})	0.988304
frozenset({'rs13412102', 'rs10498633'}) => frozenset({'rs6082', 'rs2242065'})	0.898936
frozenset({'rs13412102', 'rs2242065'}) => frozenset({'rs10498633', 'rs6082'})	0.938889
frozenset({'rs13412102', 'rs6082'}) => frozenset({'rs10498633', 'rs2242065'})	0.982558
frozenset({'rs10498633', 'rs6082'}) => frozenset({'rs13412102', 'rs2242065'})	0.857868
frozenset({'rs6082', 'rs2242065'}) => frozenset({'rs13412102', 'rs10498633'})	0.82439
frozenset({'rs10498633', 'rs2242065'}) => frozenset({'rs13412102', 'rs6082'})	0.775229
frozenset({'rs13412102'}) => frozenset({'rs10498633', 'rs6082', 'rs2242065'})	0.875648
frozenset({'rs6082'}) => frozenset({'rs13412102', 'rs10498633', 'rs2242065'})	0.820388
frozenset({'rs2242065'}) => frozenset({'rs10498633', 'rs13412102', 'rs6082'})	0.719149
frozenset({'rs10498633', 'rs2242065', 'rs1047389'}) => frozenset({'rs7000615'})	0.904523
frozenset({'rs10498633', 'rs2242065', 'rs7000615'}) => frozenset({'rs1047389'})	0.983607
frozenset({'rs10498633', 'rs1047389', 'rs7000615'}) => frozenset({'rs2242065'})	0.972973
frozenset({'rs2242065', 'rs1047389', 'rs7000615'}) => frozenset({'rs10498633'})	0.942408
frozenset({'rs2242065', 'rs7000615'}) => frozenset({'rs10498633', 'rs1047389'})	0.918367
frozenset({'rs2242065', 'rs1047389'}) => frozenset({'rs10498633', 'rs7000615'})	0.849057
frozenset({'rs1047389', 'rs7000615'}) => frozenset({'rs10498633', 'rs2242065'})	0.913706
frozenset({'rs10498633', 'rs1047389'}) => frozenset({'rs2242065', 'rs7000615'})	0.8
frozenset({'rs10498633', 'rs7000615'}) => frozenset({'rs2242065', 'rs1047389'})	0.957447
frozenset({'rs10498633', 'rs2242065'}) => frozenset({'rs1047389', 'rs7000615'})	0.825688
frozenset({'rs7000615'}) => frozenset({'rs10498633', 'rs2242065', 'rs1047389'})	0.8867
frozenset({'rs1047389'}) => frozenset({'rs10498633', 'rs2242065', 'rs7000615'})	0.725806
frozenset({'rs10498633'}) => frozenset({'rs2242065', 'rs1047389', 'rs7000615'})	0.717131
frozenset({'rs2242065'}) => frozenset({'rs10498633', 'rs1047389', 'rs7000615'})	0.765957
frozenset({'rs16881446', 'rs10498633', 'rs1047389'}) => frozenset({'rs11731587'})	0.913514
frozenset({'rs16881446', 'rs10498633', 'rs11731587'}) => frozenset({'rs1047389'})	1
frozenset({'rs10498633', 'rs11731587', 'rs1047389'}) => frozenset({'rs16881446'})	0.862245
frozenset({'rs16881446', 'rs11731587', 'rs1047389'}) => frozenset({'rs10498633'})	0.918478
frozenset({'rs10498633', 'rs11731587'}) => frozenset({'rs16881446', 'rs1047389'})	0.857868
frozenset({'rs16881446', 'rs11731587'}) => frozenset({'rs10498633', 'rs1047389'})	0.918478
frozenset({'rs16881446', 'rs1047389'}) => frozenset({'rs10498633', 'rs11731587'})	0.840796
frozenset({'rs11731587', 'rs1047389'}) => frozenset({'rs16881446', 'rs10498633'})	0.778802
frozenset({'rs16881446', 'rs10498633'}) => frozenset({'rs11731587', 'rs1047389'})	0.913514
frozenset({'rs10498633', 'rs1047389'}) => frozenset({'rs16881446', 'rs11731587'})	0.751111
frozenset({'rs11731587'}) => frozenset({'rs16881446', 'rs10498633', 'rs1047389'})	0.775229
frozenset({'rs16881446'}) => frozenset({'rs10498633', 'rs11731587', 'rs1047389'})	0.840796
frozenset({'rs10498633', 'rs2242065', 'rs1047389'}) => frozenset({'rs7563345'})	0.914573
frozenset({'rs10498633', 'rs7563345', 'rs2242065'}) => frozenset({'rs1047389'})	0.938144
frozenset({'rs10498633', 'rs7563345', 'rs1047389'}) => frozenset({'rs2242065'})	0.923858
frozenset({'rs7563345', 'rs2242065', 'rs1047389'}) => frozenset({'rs10498633'})	0.968085
frozenset({'rs10498633', 'rs2242065'}) => frozenset({'rs7563345', 'rs1047389'})	0.834862
frozenset({'rs7563345', 'rs2242065'}) => frozenset({'rs10498633', 'rs1047389'})	0.91
frozenset({'rs10498633', 'rs1047389'}) => frozenset({'rs7563345', 'rs2242065'})	0.808889
frozenset({'rs7563345', 'rs1047389'}) => frozenset({'rs10498633', 'rs2242065'})	0.896552
frozenset({'rs2242065', 'rs1047389'}) => frozenset({'rs10498633', 'rs7563345'})	0.858491
frozenset({'rs10498633', 'rs7563345'}) => frozenset({'rs2242065', 'rs1047389'})	0.866667
frozenset({'rs10498633'}) => frozenset({'rs7563345', 'rs2242065', 'rs1047389'})	0.7251
frozenset({'rs7563345'}) => frozenset({'rs10498633', 'rs2242065', 'rs1047389'})	0.842593
frozenset({'rs2242065'}) => frozenset({'rs10498633', 'rs7563345', 'rs1047389'})	0.774468
frozenset({'rs1047389'}) => frozenset({'rs10498633', 'rs7563345', 'rs2242065'})	0.733871
frozenset({'rs10498633', 'rs13412102', 'rs6082'}) => frozenset({'rs7563345'})	0.994118
frozenset({'rs10498633', 'rs6082', 'rs7563345'}) => frozenset({'rs13412102'})	0.918478
frozenset({'rs13412102', 'rs10498633', 'rs7563345'}) => frozenset({'rs6082'})	0.908602
frozenset({'rs13412102', 'rs6082', 'rs7563345'}) => frozenset({'rs10498633'})	0.988304
frozenset({'rs13412102', 'rs7563345'}) => frozenset({'rs10498633', 'rs6082'})	0.89418
frozenset({'rs13412102', 'rs10498633'}) => frozenset({'rs6082', 'rs7563345'})	0.898936
frozenset({'rs6082', 'rs7563345'}) => frozenset({'rs13412102', 'rs10498633'})	0.89418
frozenset({'rs10498633', 'rs6082'}) => frozenset({'rs13412102', 'rs7563345'})	0.857868
frozenset({'rs13412102', 'rs6082'}) => frozenset({'rs10498633', 'rs7563345'})	0.982558
frozenset({'rs10498633', 'rs7563345'}) => frozenset({'rs13412102', 'rs6082'})	0.804762
frozenset({'rs6082'}) => frozenset({'rs13412102', 'rs10498633', 'rs7563345'})	0.820388
frozenset({'rs13412102'}) => frozenset({'rs10498633', 'rs6082', 'rs7563345'})	0.875648
frozenset({'rs7563345'}) => frozenset({'rs10498633', 'rs13412102', 'rs6082'})	0.782407
frozenset({'rs10498633', 'rs11160070', 'rs1047389'}) => frozenset({'rs11731587'})	0.961111
frozenset({'rs10498633', 'rs11731587', 'rs11160070'}) => frozenset({'rs1047389'})	1
frozenset({'rs10498633', 'rs11731587', 'rs1047389'}) => frozenset({'rs11160070'})	0.882653
frozenset({'rs11731587', 'rs11160070', 'rs1047389'}) => frozenset({'rs10498633'})	0.955801
frozenset({'rs10498633', 'rs1047389'}) => frozenset({'rs11731587', 'rs11160070'})	0.768889
frozenset({'rs11731587', 'rs11160070'}) => frozenset({'rs10498633', 'rs1047389'})	0.955801
frozenset({'rs10498633', 'rs11731587'}) => frozenset({'rs11160070', 'rs1047389'})	0.878173
frozenset({'rs11160070', 'rs1047389'}) => frozenset({'rs10498633', 'rs11731587'})	0.920213
frozenset({'rs10498633', 'rs11160070'}) => frozenset({'rs11731587', 'rs1047389'})	0.915344
frozenset({'rs11731587', 'rs1047389'}) => frozenset({'rs10498633', 'rs11160070'})	0.797235
frozenset({'rs11731587'}) => frozenset({'rs10498633', 'rs11160070', 'rs1047389'})	0.793578
frozenset({'rs11160070'}) => frozenset({'rs10498633', 'rs11731587', 'rs1047389'})	0.878173
frozenset({'rs13412102', 'rs10498633', 'rs1047389'}) => frozenset({'rs7563345'})	1
frozenset({'rs13412102', 'rs10498633', 'rs7563345'}) => frozenset({'rs1047389'})	0.956989
frozenset({'rs10498633', 'rs7563345', 'rs1047389'}) => frozenset({'rs13412102'})	0.903553
frozenset({'rs13412102', 'rs7563345', 'rs1047389'}) => frozenset({'rs10498633'})	0.983425
frozenset({'rs13412102', 'rs10498633'}) => frozenset({'rs7563345', 'rs1047389'})	0.946809
frozenset({'rs13412102', 'rs7563345'}) => frozenset({'rs10498633', 'rs1047389'})	0.941799
frozenset({'rs7563345', 'rs1047389'}) => frozenset({'rs13412102', 'rs10498633'})	0.876847
frozenset({'rs10498633', 'rs1047389'}) => frozenset({'rs13412102', 'rs7563345'})	0.791111
frozenset({'rs10498633', 'rs7563345'}) => frozenset({'rs13412102', 'rs1047389'})	0.847619
frozenset({'rs13412102', 'rs1047389'}) => frozenset({'rs10498633', 'rs7563345'})	0.972678
frozenset({'rs1047389'}) => frozenset({'rs13412102', 'rs10498633', 'rs7563345'})	0.717742
frozenset({'rs7563345'}) => frozenset({'rs13412102', 'rs10498633', 'rs1047389'})	0.824074
frozenset({'rs13412102'}) => frozenset({'rs10498633', 'rs7563345', 'rs1047389'})	0.92228
frozenset({'rs10498633'}) => frozenset({'rs13412102', 'rs7563345', 'rs1047389'})	0.709163
frozenset({'rs6082', 'rs2242065', 'rs1047389'}) => frozenset({'rs7000615'})	0.930481
frozenset({'rs6082', 'rs2242065', 'rs7000615'}) => frozenset({'rs1047389'})	0.977528
frozenset({'rs6082', 'rs1047389', 'rs7000615'}) => frozenset({'rs2242065'})	1
frozenset({'rs2242065', 'rs1047389', 'rs7000615'}) => frozenset({'rs6082'})	0.910995
frozenset({'rs1047389', 'rs7000615'}) => frozenset({'rs6082', 'rs2242065'})	0.883249
frozenset({'rs2242065', 'rs7000615'}) => frozenset({'rs6082', 'rs1047389'})	0.887755
frozenset({'rs2242065', 'rs1047389'}) => frozenset({'rs6082', 'rs7000615'})	0.820755
frozenset({'rs6082', 'rs1047389'}) => frozenset({'rs2242065', 'rs7000615'})	0.925532
frozenset({'rs6082', 'rs7000615'}) => frozenset({'rs2242065', 'rs1047389'})	0.977528
frozenset({'rs6082', 'rs2242065'}) => frozenset({'rs1047389', 'rs7000615'})	0.84878
frozenset({'rs1047389'}) => frozenset({'rs6082', 'rs2242065', 'rs7000615'})	0.701613
frozenset({'rs7000615'}) => frozenset({'rs6082', 'rs2242065', 'rs1047389'})	0.857143
frozenset({'rs6082'}) => frozenset({'rs2242065', 'rs1047389', 'rs7000615'})	0.84466
frozenset({'rs2242065'}) => frozenset({'rs6082', 'rs1047389', 'rs7000615'})	0.740426
frozenset({'rs10277969', 'rs6082', 'rs10498633'}) => frozenset({'rs7563345'})	0.941176
frozenset({'rs10498633', 'rs6082', 'rs7563345'}) => frozenset({'rs10277969'})	0.956522
frozenset({'rs10277969', 'rs10498633', 'rs7563345'}) => frozenset({'rs6082'})	0.941176
frozenset({'rs10277969', 'rs6082', 'rs7563345'}) => frozenset({'rs10498633'})	0.972376
frozenset({'rs10498633', 'rs7563345'}) => frozenset({'rs10277969', 'rs6082'})	0.838095
frozenset({'rs10277969', 'rs7563345'}) => frozenset({'rs10498633', 'rs6082'})	0.911917
frozenset({'rs10277969', 'rs10498633'}) => frozenset({'rs6082', 'rs7563345'})	0.818605
frozenset({'rs6082', 'rs7563345'}) => frozenset({'rs10277969', 'rs10498633'})	0.931217
frozenset({'rs10498633', 'rs6082'}) => frozenset({'rs10277969', 'rs7563345'})	0.893401
frozenset({'rs10277969', 'rs6082'}) => frozenset({'rs10498633', 'rs7563345'})	0.902564
frozenset({'rs10498633'}) => frozenset({'rs10277969', 'rs6082', 'rs7563345'})	0.701195
frozenset({'rs10277969'}) => frozenset({'rs10498633', 'rs6082', 'rs7563345'})	0.73029
frozenset({'rs7563345'}) => frozenset({'rs10277969', 'rs6082', 'rs10498633'})	0.814815
frozenset({'rs6082'}) => frozenset({'rs10277969', 'rs10498633', 'rs7563345'})	0.854369
frozenset({'rs10277969', 'rs12052024', 'rs2242065'}) => frozenset({'rs7563345'})	0.961538
frozenset({'rs10277969', 'rs7563345', 'rs2242065'}) => frozenset({'rs12052024'})	0.925926
frozenset({'rs12052024', 'rs7563345', 'rs2242065'}) => frozenset({'rs10277969'})	0.972222
frozenset({'rs10277969', 'rs12052024', 'rs7563345'}) => frozenset({'rs2242065'})	0.988701
frozenset({'rs12052024', 'rs7563345'}) => frozenset({'rs10277969', 'rs2242065'})	0.945946
frozenset({'rs10277969', 'rs2242065'}) => frozenset({'rs12052024', 'rs7563345'})	0.813953
frozenset({'rs10277969', 'rs12052024'}) => frozenset({'rs7563345', 'rs2242065'})	0.930851
frozenset({'rs7563345', 'rs2242065'}) => frozenset({'rs10277969', 'rs12052024'})	0.875
frozenset({'rs12052024', 'rs2242065'}) => frozenset({'rs10277969', 'rs7563345'})	0.921053
frozenset({'rs10277969', 'rs7563345'}) => frozenset({'rs12052024', 'rs2242065'})	0.906736
frozenset({'rs10277969'}) => frozenset({'rs12052024', 'rs7563345', 'rs2242065'})	0.726141
frozenset({'rs2242065'}) => frozenset({'rs10277969', 'rs12052024', 'rs7563345'})	0.744681
frozenset({'rs12052024'}) => frozenset({'rs10277969', 'rs7563345', 'rs2242065'})	0.879397
frozenset({'rs7563345'}) => frozenset({'rs10277969', 'rs12052024', 'rs2242065'})	0.810185
frozenset({'rs10277969', 'rs10498633', 'rs1047389'}) => frozenset({'rs7563345'})	0.897959
frozenset({'rs10277969', 'rs10498633', 'rs7563345'}) => frozenset({'rs1047389'})	0.941176
frozenset({'rs10498633', 'rs7563345', 'rs1047389'}) => frozenset({'rs10277969'})	0.893401
frozenset({'rs10277969', 'rs7563345', 'rs1047389'}) => frozenset({'rs10498633'})	0.967033
frozenset({'rs10277969', 'rs10498633'}) => frozenset({'rs7563345', 'rs1047389'})	0.818605
frozenset({'rs10277969', 'rs7563345'}) => frozenset({'rs10498633', 'rs1047389'})	0.911917
frozenset({'rs10498633', 'rs7563345'}) => frozenset({'rs10277969', 'rs1047389'})	0.838095
frozenset({'rs7563345', 'rs1047389'}) => frozenset({'rs10277969', 'rs10498633'})	0.866995
frozenset({'rs10498633', 'rs1047389'}) => frozenset({'rs10277969', 'rs7563345'})	0.782222
frozenset({'rs10277969', 'rs1047389'}) => frozenset({'rs10498633', 'rs7563345'})	0.807339
frozenset({'rs1047389'}) => frozenset({'rs10277969', 'rs10498633', 'rs7563345'})	0.709677
frozenset({'rs7563345'}) => frozenset({'rs10277969', 'rs10498633', 'rs1047389'})	0.814815
frozenset({'rs10277969'}) => frozenset({'rs10498633', 'rs7563345', 'rs1047389'})	0.73029
frozenset({'rs10498633'}) => frozenset({'rs10277969', 'rs7563345', 'rs1047389'})	0.701195
frozenset({'rs10277969', 'rs6082', 'rs2242065'}) => frozenset({'rs7000615'})	0.882051
frozenset({'rs6082', 'rs2242065', 'rs7000615'}) => frozenset({'rs10277969'})	0.966292
frozenset({'rs10277969', 'rs6082', 'rs7000615'}) => frozenset({'rs2242065'})	1
frozenset({'rs10277969', 'rs2242065', 'rs7000615'}) => frozenset({'rs6082'})	0.934783
frozenset({'rs2242065', 'rs7000615'}) => frozenset({'rs10277969', 'rs6082'})	0.877551
frozenset({'rs10277969', 'rs7000615'}) => frozenset({'rs6082', 'rs2242065'})	0.924731
frozenset({'rs6082', 'rs7000615'}) => frozenset({'rs10277969', 'rs2242065'})	0.966292
frozenset({'rs6082', 'rs2242065'}) => frozenset({'rs10277969', 'rs7000615'})	0.839024
frozenset({'rs10277969', 'rs2242065'}) => frozenset({'rs6082', 'rs7000615'})	0.8
frozenset({'rs10277969', 'rs6082'}) => frozenset({'rs2242065', 'rs7000615'})	0.882051
frozenset({'rs10277969'}) => frozenset({'rs6082', 'rs2242065', 'rs7000615'})	0.713693
frozenset({'rs6082'}) => frozenset({'rs10277969', 'rs2242065', 'rs7000615'})	0.834951
frozenset({'rs2242065'}) => frozenset({'rs10277969', 'rs6082', 'rs7000615'})	0.731915
frozenset({'rs7000615'}) => frozenset({'rs10277969', 'rs6082', 'rs2242065'})	0.847291
frozenset({'rs6082', 'rs12052024', 'rs2242065'}) => frozenset({'rs1047389'})	0.971429
frozenset({'rs6082', 'rs2242065', 'rs1047389'}) => frozenset({'rs12052024'})	0.909091
frozenset({'rs6082', 'rs12052024', 'rs1047389'}) => frozenset({'rs2242065'})	1
frozenset({'rs12052024', 'rs2242065', 'rs1047389'}) => frozenset({'rs6082'})	0.923913
frozenset({'rs12052024', 'rs1047389'}) => frozenset({'rs6082', 'rs2242065'})	0.880829
frozenset({'rs12052024', 'rs2242065'}) => frozenset({'rs6082', 'rs1047389'})	0.894737
frozenset({'rs6082', 'rs2242065'}) => frozenset({'rs12052024', 'rs1047389'})	0.829268
frozenset({'rs6082', 'rs1047389'}) => frozenset({'rs12052024', 'rs2242065'})	0.904255
frozenset({'rs2242065', 'rs1047389'}) => frozenset({'rs6082', 'rs12052024'})	0.801887
frozenset({'rs6082', 'rs12052024'}) => frozenset({'rs2242065', 'rs1047389'})	0.971429
frozenset({'rs12052024'}) => frozenset({'rs6082', 'rs2242065', 'rs1047389'})	0.854271
frozenset({'rs2242065'}) => frozenset({'rs6082', 'rs12052024', 'rs1047389'})	0.723404
frozenset({'rs6082'}) => frozenset({'rs12052024', 'rs2242065', 'rs1047389'})	0.825243
frozenset({'rs10277969', 'rs2242065', 'rs1047389'}) => frozenset({'rs11731587'})	0.864322
frozenset({'rs10277969', 'rs11731587', 'rs2242065'}) => frozenset({'rs1047389'})	1
frozenset({'rs11731587', 'rs2242065', 'rs1047389'}) => frozenset({'rs10277969'})	0.945055
frozenset({'rs10277969', 'rs11731587', 'rs1047389'}) => frozenset({'rs2242065'})	0.900524
frozenset({'rs2242065', 'rs1047389'}) => frozenset({'rs10277969', 'rs11731587'})	0.811321
frozenset({'rs11731587', 'rs1047389'}) => frozenset({'rs10277969', 'rs2242065'})	0.792627
frozenset({'rs11731587', 'rs2242065'}) => frozenset({'rs10277969', 'rs1047389'})	0.939891
frozenset({'rs10277969', 'rs1047389'}) => frozenset({'rs11731587', 'rs2242065'})	0.788991
frozenset({'rs10277969', 'rs2242065'}) => frozenset({'rs11731587', 'rs1047389'})	0.8
frozenset({'rs10277969', 'rs11731587'}) => frozenset({'rs2242065', 'rs1047389'})	0.900524
frozenset({'rs11731587'}) => frozenset({'rs10277969', 'rs2242065', 'rs1047389'})	0.788991
frozenset({'rs2242065'}) => frozenset({'rs10277969', 'rs11731587', 'rs1047389'})	0.731915
frozenset({'rs10277969'}) => frozenset({'rs11731587', 'rs2242065', 'rs1047389'})	0.713693
frozenset({'rs10277969', 'rs10498633', 'rs2242065'}) => frozenset({'rs7563345'})	0.910448
frozenset({'rs10498633', 'rs7563345', 'rs2242065'}) => frozenset({'rs10277969'})	0.943299
frozenset({'rs10277969', 'rs10498633', 'rs7563345'}) => frozenset({'rs2242065'})	0.97861
frozenset({'rs10277969', 'rs7563345', 'rs2242065'}) => frozenset({'rs10498633'})	0.968254
frozenset({'rs10498633', 'rs7563345'}) => frozenset({'rs10277969', 'rs2242065'})	0.871429
frozenset({'rs10277969', 'rs10498633'}) => frozenset({'rs7563345', 'rs2242065'})	0.851163
frozenset({'rs10277969', 'rs7563345'}) => frozenset({'rs10498633', 'rs2242065'})	0.948187
frozenset({'rs7563345', 'rs2242065'}) => frozenset({'rs10277969', 'rs10498633'})	0.915
frozenset({'rs10498633', 'rs2242065'}) => frozenset({'rs10277969', 'rs7563345'})	0.83945
frozenset({'rs10277969', 'rs2242065'}) => frozenset({'rs10498633', 'rs7563345'})	0.851163
frozenset({'rs7563345'}) => frozenset({'rs10277969', 'rs10498633', 'rs2242065'})	0.847222
frozenset({'rs2242065'}) => frozenset({'rs10277969', 'rs10498633', 'rs7563345'})	0.778723
frozenset({'rs10498633'}) => frozenset({'rs10277969', 'rs7563345', 'rs2242065'})	0.729084
frozenset({'rs10277969'}) => frozenset({'rs10498633', 'rs7563345', 'rs2242065'})	0.759336
frozenset({'rs6082', 'rs12052024', 'rs2242065'}) => frozenset({'rs7563345'})	0.982857
frozenset({'rs6082', 'rs7563345', 'rs2242065'}) => frozenset({'rs12052024'})	0.914894
frozenset({'rs6082', 'rs12052024', 'rs7563345'}) => frozenset({'rs2242065'})	1
frozenset({'rs12052024', 'rs7563345', 'rs2242065'}) => frozenset({'rs6082'})	0.955556
frozenset({'rs12052024', 'rs7563345'}) => frozenset({'rs6082', 'rs2242065'})	0.92973
frozenset({'rs6082', 'rs2242065'}) => frozenset({'rs12052024', 'rs7563345'})	0.839024
frozenset({'rs6082', 'rs12052024'}) => frozenset({'rs7563345', 'rs2242065'})	0.982857
frozenset({'rs12052024', 'rs2242065'}) => frozenset({'rs6082', 'rs7563345'})	0.905263
frozenset({'rs6082', 'rs7563345'}) => frozenset({'rs12052024', 'rs2242065'})	0.910053
frozenset({'rs7563345', 'rs2242065'}) => frozenset({'rs6082', 'rs12052024'})	0.86
frozenset({'rs2242065'}) => frozenset({'rs6082', 'rs12052024', 'rs7563345'})	0.731915
frozenset({'rs6082'}) => frozenset({'rs12052024', 'rs7563345', 'rs2242065'})	0.834951
frozenset({'rs12052024'}) => frozenset({'rs6082', 'rs7563345', 'rs2242065'})	0.864322
frozenset({'rs7563345'}) => frozenset({'rs6082', 'rs12052024', 'rs2242065'})	0.796296
frozenset({'rs10498633', 'rs12052024', 'rs2242065'}) => frozenset({'rs1047389'})	0.966667
frozenset({'rs10498633', 'rs2242065', 'rs1047389'}) => frozenset({'rs12052024'})	0.874372
frozenset({'rs10498633', 'rs12052024', 'rs1047389'}) => frozenset({'rs2242065'})	0.956044
frozenset({'rs12052024', 'rs2242065', 'rs1047389'}) => frozenset({'rs10498633'})	0.945652
frozenset({'rs12052024', 'rs2242065'}) => frozenset({'rs10498633', 'rs1047389'})	0.915789
frozenset({'rs10498633', 'rs2242065'}) => frozenset({'rs12052024', 'rs1047389'})	0.798165
frozenset({'rs12052024', 'rs1047389'}) => frozenset({'rs10498633', 'rs2242065'})	0.901554
frozenset({'rs2242065', 'rs1047389'}) => frozenset({'rs10498633', 'rs12052024'})	0.820755
frozenset({'rs10498633', 'rs1047389'}) => frozenset({'rs12052024', 'rs2242065'})	0.773333
frozenset({'rs10498633', 'rs12052024'}) => frozenset({'rs2242065', 'rs1047389'})	0.925532
frozenset({'rs2242065'}) => frozenset({'rs10498633', 'rs12052024', 'rs1047389'})	0.740426
frozenset({'rs12052024'}) => frozenset({'rs10498633', 'rs2242065', 'rs1047389'})	0.874372
frozenset({'rs1047389'}) => frozenset({'rs10498633', 'rs12052024', 'rs2242065'})	0.701613
frozenset({'rs10277969', 'rs6082', 'rs2242065'}) => frozenset({'rs1047389'})	0.928205
frozenset({'rs6082', 'rs2242065', 'rs1047389'}) => frozenset({'rs10277969'})	0.967914
frozenset({'rs10277969', 'rs6082', 'rs1047389'}) => frozenset({'rs2242065'})	1
frozenset({'rs10277969', 'rs2242065', 'rs1047389'}) => frozenset({'rs6082'})	0.909548
frozenset({'rs2242065', 'rs1047389'}) => frozenset({'rs10277969', 'rs6082'})	0.853774
frozenset({'rs10277969', 'rs1047389'}) => frozenset({'rs6082', 'rs2242065'})	0.830275
frozenset({'rs6082', 'rs1047389'}) => frozenset({'rs10277969', 'rs2242065'})	0.962766
frozenset({'rs10277969', 'rs2242065'}) => frozenset({'rs6082', 'rs1047389'})	0.84186
frozenset({'rs6082', 'rs2242065'}) => frozenset({'rs10277969', 'rs1047389'})	0.882927
frozenset({'rs10277969', 'rs6082'}) => frozenset({'rs2242065', 'rs1047389'})	0.928205
frozenset({'rs10277969'}) => frozenset({'rs6082', 'rs2242065', 'rs1047389'})	0.751037
frozenset({'rs6082'}) => frozenset({'rs10277969', 'rs2242065', 'rs1047389'})	0.878641
frozenset({'rs2242065'}) => frozenset({'rs10277969', 'rs6082', 'rs1047389'})	0.770213
frozenset({'rs1047389'}) => frozenset({'rs10277969', 'rs6082', 'rs2242065'})	0.729839
frozenset({'rs13412102', 'rs10498633', 'rs2242065'}) => frozenset({'rs7563345'})	0.988636
frozenset({'rs10498633', 'rs7563345', 'rs2242065'}) => frozenset({'rs13412102'})	0.896907
frozenset({'rs13412102', 'rs10498633', 'rs7563345'}) => frozenset({'rs2242065'})	0.935484
frozenset({'rs13412102', 'rs7563345', 'rs2242065'}) => frozenset({'rs10498633'})	0.983051
frozenset({'rs13412102', 'rs10498633'}) => frozenset({'rs7563345', 'rs2242065'})	0.925532
frozenset({'rs13412102', 'rs7563345'}) => frozenset({'rs10498633', 'rs2242065'})	0.920635
frozenset({'rs10498633', 'rs7563345'}) => frozenset({'rs13412102', 'rs2242065'})	0.828571
frozenset({'rs7563345', 'rs2242065'}) => frozenset({'rs13412102', 'rs10498633'})	0.87
frozenset({'rs10498633', 'rs2242065'}) => frozenset({'rs13412102', 'rs7563345'})	0.798165
frozenset({'rs13412102', 'rs2242065'}) => frozenset({'rs10498633', 'rs7563345'})	0.966667
frozenset({'rs2242065'}) => frozenset({'rs13412102', 'rs10498633', 'rs7563345'})	0.740426
frozenset({'rs7563345'}) => frozenset({'rs13412102', 'rs10498633', 'rs2242065'})	0.805556
frozenset({'rs13412102'}) => frozenset({'rs10498633', 'rs7563345', 'rs2242065'})	0.901554
frozenset({'rs10277969', 'rs10498633', 'rs12052024'}) => frozenset({'rs7563345'})	0.960674
frozenset({'rs10277969', 'rs10498633', 'rs7563345'}) => frozenset({'rs12052024'})	0.914439
frozenset({'rs10498633', 'rs12052024', 'rs7563345'}) => frozenset({'rs10277969'})	0.955307
frozenset({'rs10277969', 'rs12052024', 'rs7563345'}) => frozenset({'rs10498633'})	0.966102
frozenset({'rs10277969', 'rs10498633'}) => frozenset({'rs12052024', 'rs7563345'})	0.795349
frozenset({'rs10277969', 'rs7563345'}) => frozenset({'rs10498633', 'rs12052024'})	0.88601
frozenset({'rs10498633', 'rs7563345'}) => frozenset({'rs10277969', 'rs12052024'})	0.814286
frozenset({'rs12052024', 'rs7563345'}) => frozenset({'rs10277969', 'rs10498633'})	0.924324
frozenset({'rs10498633', 'rs12052024'}) => frozenset({'rs10277969', 'rs7563345'})	0.909574
frozenset({'rs10277969', 'rs12052024'}) => frozenset({'rs10498633', 'rs7563345'})	0.909574
frozenset({'rs10277969'}) => frozenset({'rs10498633', 'rs12052024', 'rs7563345'})	0.709544
frozenset({'rs7563345'}) => frozenset({'rs10277969', 'rs10498633', 'rs12052024'})	0.791667
frozenset({'rs12052024'}) => frozenset({'rs10277969', 'rs10498633', 'rs7563345'})	0.859296
frozenset({'rs10498633', 'rs12052024', 'rs2242065'}) => frozenset({'rs7563345'})	0.966667
frozenset({'rs10498633', 'rs7563345', 'rs2242065'}) => frozenset({'rs12052024'})	0.896907
frozenset({'rs10498633', 'rs12052024', 'rs7563345'}) => frozenset({'rs2242065'})	0.972067
frozenset({'rs12052024', 'rs7563345', 'rs2242065'}) => frozenset({'rs10498633'})	0.966667
frozenset({'rs10498633', 'rs2242065'}) => frozenset({'rs12052024', 'rs7563345'})	0.798165
frozenset({'rs10498633', 'rs12052024'}) => frozenset({'rs7563345', 'rs2242065'})	0.925532
frozenset({'rs12052024', 'rs7563345'}) => frozenset({'rs10498633', 'rs2242065'})	0.940541
frozenset({'rs7563345', 'rs2242065'}) => frozenset({'rs10498633', 'rs12052024'})	0.87
frozenset({'rs10498633', 'rs7563345'}) => frozenset({'rs12052024', 'rs2242065'})	0.828571
frozenset({'rs12052024', 'rs2242065'}) => frozenset({'rs10498633', 'rs7563345'})	0.915789
frozenset({'rs2242065'}) => frozenset({'rs10498633', 'rs12052024', 'rs7563345'})	0.740426
frozenset({'rs7563345'}) => frozenset({'rs10498633', 'rs12052024', 'rs2242065'})	0.805556
frozenset({'rs12052024'}) => frozenset({'rs10498633', 'rs7563345', 'rs2242065'})	0.874372
frozenset({'rs12052024', 'rs2242065', 'rs1047389'}) => frozenset({'rs7000615'})	0.929348
frozenset({'rs12052024', 'rs2242065', 'rs7000615'}) => frozenset({'rs1047389'})	0.982759
frozenset({'rs2242065', 'rs1047389', 'rs7000615'}) => frozenset({'rs12052024'})	0.895288
frozenset({'rs12052024', 'rs1047389', 'rs7000615'}) => frozenset({'rs2242065'})	0.994186
frozenset({'rs2242065', 'rs7000615'}) => frozenset({'rs12052024', 'rs1047389'})	0.872449
frozenset({'rs1047389', 'rs7000615'}) => frozenset({'rs12052024', 'rs2242065'})	0.86802
frozenset({'rs2242065', 'rs1047389'}) => frozenset({'rs12052024', 'rs7000615'})	0.806604
frozenset({'rs12052024', 'rs1047389'}) => frozenset({'rs2242065', 'rs7000615'})	0.88601
frozenset({'rs12052024', 'rs7000615'}) => frozenset({'rs2242065', 'rs1047389'})	0.977143
frozenset({'rs12052024', 'rs2242065'}) => frozenset({'rs1047389', 'rs7000615'})	0.9
frozenset({'rs7000615'}) => frozenset({'rs12052024', 'rs2242065', 'rs1047389'})	0.842365
frozenset({'rs12052024'}) => frozenset({'rs2242065', 'rs1047389', 'rs7000615'})	0.859296
frozenset({'rs2242065'}) => frozenset({'rs12052024', 'rs1047389', 'rs7000615'})	0.72766
frozenset({'rs10277969', 'rs10498633', 'rs2242065'}) => frozenset({'rs7000615'})	0.865672
frozenset({'rs10498633', 'rs2242065', 'rs7000615'}) => frozenset({'rs10277969'})	0.95082
frozenset({'rs10277969', 'rs10498633', 'rs7000615'}) => frozenset({'rs2242065'})	0.994286
frozenset({'rs10277969', 'rs2242065', 'rs7000615'}) => frozenset({'rs10498633'})	0.945652
frozenset({'rs10498633', 'rs7000615'}) => frozenset({'rs10277969', 'rs2242065'})	0.925532
frozenset({'rs10498633', 'rs2242065'}) => frozenset({'rs10277969', 'rs7000615'})	0.798165
frozenset({'rs10277969', 'rs2242065'}) => frozenset({'rs10498633', 'rs7000615'})	0.809302
frozenset({'rs10277969', 'rs7000615'}) => frozenset({'rs10498633', 'rs2242065'})	0.935484
frozenset({'rs2242065', 'rs7000615'}) => frozenset({'rs10277969', 'rs10498633'})	0.887755
frozenset({'rs10277969', 'rs10498633'}) => frozenset({'rs2242065', 'rs7000615'})	0.809302
frozenset({'rs2242065'}) => frozenset({'rs10277969', 'rs10498633', 'rs7000615'})	0.740426
frozenset({'rs7000615'}) => frozenset({'rs10277969', 'rs10498633', 'rs2242065'})	0.857143
frozenset({'rs10277969'}) => frozenset({'rs10498633', 'rs2242065', 'rs7000615'})	0.721992
frozenset({'rs10498633', 'rs2242065', 'rs1047389'}) => frozenset({'rs11731587'})	0.859296
frozenset({'rs10498633', 'rs11731587', 'rs2242065'}) => frozenset({'rs1047389'})	0.994186
frozenset({'rs10498633', 'rs11731587', 'rs1047389'}) => frozenset({'rs2242065'})	0.872449
frozenset({'rs11731587', 'rs2242065', 'rs1047389'}) => frozenset({'rs10498633'})	0.93956
frozenset({'rs11731587', 'rs2242065'}) => frozenset({'rs10498633', 'rs1047389'})	0.934426
frozenset({'rs11731587', 'rs1047389'}) => frozenset({'rs10498633', 'rs2242065'})	0.788018
frozenset({'rs10498633', 'rs1047389'}) => frozenset({'rs11731587', 'rs2242065'})	0.76
frozenset({'rs2242065', 'rs1047389'}) => frozenset({'rs10498633', 'rs11731587'})	0.806604
frozenset({'rs10498633', 'rs2242065'}) => frozenset({'rs11731587', 'rs1047389'})	0.784404
frozenset({'rs10498633', 'rs11731587'}) => frozenset({'rs2242065', 'rs1047389'})	0.86802
frozenset({'rs11731587'}) => frozenset({'rs10498633', 'rs2242065', 'rs1047389'})	0.784404
frozenset({'rs2242065'}) => frozenset({'rs10498633', 'rs11731587', 'rs1047389'})	0.72766
frozenset({'rs10498633', 'rs6082', 'rs2242065'}) => frozenset({'rs7563345'})	0.933673
frozenset({'rs10498633', 'rs6082', 'rs7563345'}) => frozenset({'rs2242065'})	0.994565
frozenset({'rs10498633', 'rs7563345', 'rs2242065'}) => frozenset({'rs6082'})	0.943299
frozenset({'rs6082', 'rs7563345', 'rs2242065'}) => frozenset({'rs10498633'})	0.973404
frozenset({'rs10498633', 'rs7563345'}) => frozenset({'rs6082', 'rs2242065'})	0.871429
frozenset({'rs7563345', 'rs2242065'}) => frozenset({'rs10498633', 'rs6082'})	0.915
frozenset({'rs10498633', 'rs6082'}) => frozenset({'rs7563345', 'rs2242065'})	0.928934
frozenset({'rs6082', 'rs7563345'}) => frozenset({'rs10498633', 'rs2242065'})	0.968254
frozenset({'rs10498633', 'rs2242065'}) => frozenset({'rs6082', 'rs7563345'})	0.83945
frozenset({'rs6082', 'rs2242065'}) => frozenset({'rs10498633', 'rs7563345'})	0.892683
frozenset({'rs7563345'}) => frozenset({'rs10498633', 'rs6082', 'rs2242065'})	0.847222
frozenset({'rs2242065'}) => frozenset({'rs10498633', 'rs6082', 'rs7563345'})	0.778723
frozenset({'rs10498633'}) => frozenset({'rs6082', 'rs7563345', 'rs2242065'})	0.729084
frozenset({'rs6082'}) => frozenset({'rs10498633', 'rs7563345', 'rs2242065'})	0.88835
frozenset({'rs10277969', 'rs6082', 'rs2242065'}) => frozenset({'rs12052024'})	0.876923
frozenset({'rs6082', 'rs12052024', 'rs2242065'}) => frozenset({'rs10277969'})	0.977143
frozenset({'rs10277969', 'rs6082', 'rs12052024'}) => frozenset({'rs2242065'})	1
frozenset({'rs10277969', 'rs12052024', 'rs2242065'}) => frozenset({'rs6082'})	0.93956
frozenset({'rs12052024', 'rs2242065'}) => frozenset({'rs10277969', 'rs6082'})	0.9
frozenset({'rs10277969', 'rs12052024'}) => frozenset({'rs6082', 'rs2242065'})	0.909574
frozenset({'rs6082', 'rs12052024'}) => frozenset({'rs10277969', 'rs2242065'})	0.977143
frozenset({'rs6082', 'rs2242065'}) => frozenset({'rs10277969', 'rs12052024'})	0.834146
frozenset({'rs10277969', 'rs6082'}) => frozenset({'rs12052024', 'rs2242065'})	0.876923
frozenset({'rs10277969', 'rs2242065'}) => frozenset({'rs6082', 'rs12052024'})	0.795349
frozenset({'rs2242065'}) => frozenset({'rs10277969', 'rs6082', 'rs12052024'})	0.72766
frozenset({'rs12052024'}) => frozenset({'rs10277969', 'rs6082', 'rs2242065'})	0.859296
frozenset({'rs6082'}) => frozenset({'rs10277969', 'rs12052024', 'rs2242065'})	0.830097
frozenset({'rs10277969'}) => frozenset({'rs6082', 'rs12052024', 'rs2242065'})	0.709544
frozenset({'rs10277969', 'rs6082', 'rs10498633'}) => frozenset({'rs1047389'})	0.935829
frozenset({'rs10498633', 'rs6082', 'rs1047389'}) => frozenset({'rs10277969'})	0.961538
frozenset({'rs10277969', 'rs10498633', 'rs1047389'}) => frozenset({'rs6082'})	0.892857
frozenset({'rs10277969', 'rs6082', 'rs1047389'}) => frozenset({'rs10498633'})	0.966851
frozenset({'rs10498633', 'rs1047389'}) => frozenset({'rs10277969', 'rs6082'})	0.777778
frozenset({'rs10277969', 'rs1047389'}) => frozenset({'rs10498633', 'rs6082'})	0.802752
frozenset({'rs10277969', 'rs6082'}) => frozenset({'rs10498633', 'rs1047389'})	0.897436
frozenset({'rs10277969', 'rs10498633'}) => frozenset({'rs6082', 'rs1047389'})	0.813953
frozenset({'rs10498633', 'rs6082'}) => frozenset({'rs10277969', 'rs1047389'})	0.888325
frozenset({'rs6082', 'rs1047389'}) => frozenset({'rs10277969', 'rs10498633'})	0.930851
frozenset({'rs1047389'}) => frozenset({'rs10277969', 'rs6082', 'rs10498633'})	0.705645
frozenset({'rs10277969'}) => frozenset({'rs10498633', 'rs6082', 'rs1047389'})	0.726141
frozenset({'rs6082'}) => frozenset({'rs10277969', 'rs10498633', 'rs1047389'})	0.849515
frozenset({'rs10277969', 'rs10498633', 'rs2242065', 'rs1047389'}) => frozenset({'rs7563345'})	0.925134
frozenset({'rs10277969', 'rs10498633', 'rs7563345', 'rs2242065'}) => frozenset({'rs1047389'})	0.945355
frozenset({'rs10498633', 'rs7563345', 'rs2242065', 'rs1047389'}) => frozenset({'rs10277969'})	0.950549
frozenset({'rs10277969', 'rs10498633', 'rs7563345', 'rs1047389'}) => frozenset({'rs2242065'})	0.982955
frozenset({'rs10277969', 'rs7563345', 'rs2242065', 'rs1047389'}) => frozenset({'rs10498633'})	0.96648
frozenset({'rs10277969', 'rs10498633', 'rs2242065'}) => frozenset({'rs7563345', 'rs1047389'})	0.860697
frozenset({'rs10498633', 'rs7563345', 'rs1047389'}) => frozenset({'rs10277969', 'rs2242065'})	0.878173
frozenset({'rs10277969', 'rs7563345', 'rs2242065'}) => frozenset({'rs10498633', 'rs1047389'})	0.915344
frozenset({'rs10277969', 'rs10498633', 'rs1047389'}) => frozenset({'rs7563345', 'rs2242065'})	0.882653
frozenset({'rs10498633', 'rs7563345', 'rs2242065'}) => frozenset({'rs10277969', 'rs1047389'})	0.891753
frozenset({'rs10277969', 'rs7563345', 'rs1047389'}) => frozenset({'rs10498633', 'rs2242065'})	0.950549
frozenset({'rs7563345', 'rs2242065', 'rs1047389'}) => frozenset({'rs10277969', 'rs10498633'})	0.920213
frozenset({'rs10498633', 'rs2242065', 'rs1047389'}) => frozenset({'rs10277969', 'rs7563345'})	0.869347
frozenset({'rs10277969', 'rs2242065', 'rs1047389'}) => frozenset({'rs10498633', 'rs7563345'})	0.869347
frozenset({'rs10277969', 'rs10498633', 'rs7563345'}) => frozenset({'rs2242065', 'rs1047389'})	0.925134
frozenset({'rs10277969', 'rs10498633'}) => frozenset({'rs7563345', 'rs2242065', 'rs1047389'})	0.804651
frozenset({'rs10277969', 'rs7563345'}) => frozenset({'rs10498633', 'rs2242065', 'rs1047389'})	0.896373
frozenset({'rs7563345', 'rs1047389'}) => frozenset({'rs10277969', 'rs10498633', 'rs2242065'})	0.852217
frozenset({'rs10498633', 'rs7563345'}) => frozenset({'rs10277969', 'rs2242065', 'rs1047389'})	0.82381
frozenset({'rs2242065', 'rs1047389'}) => frozenset({'rs10277969', 'rs10498633', 'rs7563345'})	0.816038
frozenset({'rs10498633', 'rs1047389'}) => frozenset({'rs10277969', 'rs7563345', 'rs2242065'})	0.768889
frozenset({'rs7563345', 'rs2242065'}) => frozenset({'rs10277969', 'rs10498633', 'rs1047389'})	0.865
frozenset({'rs10277969', 'rs2242065'}) => frozenset({'rs10498633', 'rs7563345', 'rs1047389'})	0.804651
frozenset({'rs10498633', 'rs2242065'}) => frozenset({'rs10277969', 'rs7563345', 'rs1047389'})	0.793578
frozenset({'rs10277969', 'rs1047389'}) => frozenset({'rs10498633', 'rs7563345', 'rs2242065'})	0.793578
frozenset({'rs7563345'}) => frozenset({'rs10277969', 'rs2242065', 'rs10498633', 'rs1047389'})	0.800926
frozenset({'rs10277969'}) => frozenset({'rs2242065', 'rs10498633', 'rs7563345', 'rs1047389'})	0.717842
frozenset({'rs2242065'}) => frozenset({'rs10277969', 'rs10498633', 'rs7563345', 'rs1047389'})	0.73617
frozenset({'rs10277969', 'rs10498633', 'rs2242065', 'rs1047389'}) => frozenset({'rs7000615'})	0.919786
frozenset({'rs10277969', 'rs10498633', 'rs2242065', 'rs7000615'}) => frozenset({'rs1047389'})	0.988506
frozenset({'rs10498633', 'rs2242065', 'rs1047389', 'rs7000615'}) => frozenset({'rs10277969'})	0.955556
frozenset({'rs10277969', 'rs10498633', 'rs1047389', 'rs7000615'}) => frozenset({'rs2242065'})	0.99422
frozenset({'rs10277969', 'rs2242065', 'rs1047389', 'rs7000615'}) => frozenset({'rs10498633'})	0.945055
frozenset({'rs10498633', 'rs1047389', 'rs7000615'}) => frozenset({'rs10277969', 'rs2242065'})	0.92973
frozenset({'rs10277969', 'rs2242065', 'rs7000615'}) => frozenset({'rs10498633', 'rs1047389'})	0.934783
frozenset({'rs10498633', 'rs2242065', 'rs1047389'}) => frozenset({'rs10277969', 'rs7000615'})	0.864322
frozenset({'rs10498633', 'rs2242065', 'rs7000615'}) => frozenset({'rs10277969', 'rs1047389'})	0.939891
frozenset({'rs10277969', 'rs2242065', 'rs1047389'}) => frozenset({'rs10498633', 'rs7000615'})	0.864322
frozenset({'rs10277969', 'rs1047389', 'rs7000615'}) => frozenset({'rs10498633', 'rs2242065'})	0.934783
frozenset({'rs2242065', 'rs1047389', 'rs7000615'}) => frozenset({'rs10277969', 'rs10498633'})	0.900524
frozenset({'rs10277969', 'rs10498633', 'rs1047389'}) => frozenset({'rs2242065', 'rs7000615'})	0.877551
frozenset({'rs10277969', 'rs10498633', 'rs7000615'}) => frozenset({'rs2242065', 'rs1047389'})	0.982857
frozenset({'rs10277969', 'rs10498633', 'rs2242065'}) => frozenset({'rs1047389', 'rs7000615'})	0.855721
frozenset({'rs2242065', 'rs1047389'}) => frozenset({'rs10277969', 'rs10498633', 'rs7000615'})	0.811321
frozenset({'rs10277969', 'rs7000615'}) => frozenset({'rs10498633', 'rs2242065', 'rs1047389'})	0.924731
frozenset({'rs10498633', 'rs1047389'}) => frozenset({'rs10277969', 'rs2242065', 'rs7000615'})	0.764444
frozenset({'rs1047389', 'rs7000615'}) => frozenset({'rs10277969', 'rs10498633', 'rs2242065'})	0.873096
frozenset({'rs10498633', 'rs7000615'}) => frozenset({'rs10277969', 'rs2242065', 'rs1047389'})	0.914894
frozenset({'rs2242065', 'rs7000615'}) => frozenset({'rs10277969', 'rs10498633', 'rs1047389'})	0.877551
frozenset({'rs10277969', 'rs1047389'}) => frozenset({'rs10498633', 'rs2242065', 'rs7000615'})	0.788991
frozenset({'rs10277969', 'rs10498633'}) => frozenset({'rs2242065', 'rs1047389', 'rs7000615'})	0.8
frozenset({'rs10277969', 'rs2242065'}) => frozenset({'rs10498633', 'rs1047389', 'rs7000615'})	0.8
frozenset({'rs10498633', 'rs2242065'}) => frozenset({'rs10277969', 'rs1047389', 'rs7000615'})	0.788991
frozenset({'rs2242065'}) => frozenset({'rs10277969', 'rs10498633', 'rs1047389', 'rs7000615'})	0.731915
frozenset({'rs7000615'}) => frozenset({'rs10277969', 'rs2242065', 'rs10498633', 'rs1047389'})	0.847291
frozenset({'rs10277969'}) => frozenset({'rs2242065', 'rs10498633', 'rs1047389', 'rs7000615'})	0.713693
frozenset({'rs10277969', 'rs10498633', 'rs12052024', 'rs2242065'}) => frozenset({'rs7563345'})	0.976879
frozenset({'rs10277969', 'rs10498633', 'rs7563345', 'rs2242065'}) => frozenset({'rs12052024'})	0.923497
frozenset({'rs10498633', 'rs12052024', 'rs7563345', 'rs2242065'}) => frozenset({'rs10277969'})	0.971264
frozenset({'rs10277969', 'rs10498633', 'rs12052024', 'rs7563345'}) => frozenset({'rs2242065'})	0.988304
frozenset({'rs10277969', 'rs12052024', 'rs7563345', 'rs2242065'}) => frozenset({'rs10498633'})	0.965714
frozenset({'rs10498633', 'rs12052024', 'rs7563345'}) => frozenset({'rs10277969', 'rs2242065'})	0.944134
frozenset({'rs10277969', 'rs10498633', 'rs2242065'}) => frozenset({'rs12052024', 'rs7563345'})	0.840796
frozenset({'rs10277969', 'rs10498633', 'rs12052024'}) => frozenset({'rs7563345', 'rs2242065'})	0.949438
frozenset({'rs10277969', 'rs12052024', 'rs7563345'}) => frozenset({'rs10498633', 'rs2242065'})	0.954802
frozenset({'rs10277969', 'rs7563345', 'rs2242065'}) => frozenset({'rs10498633', 'rs12052024'})	0.89418
frozenset({'rs10498633', 'rs7563345', 'rs2242065'}) => frozenset({'rs10277969', 'rs12052024'})	0.871134
frozenset({'rs12052024', 'rs7563345', 'rs2242065'}) => frozenset({'rs10277969', 'rs10498633'})	0.938889
frozenset({'rs10498633', 'rs12052024', 'rs2242065'}) => frozenset({'rs10277969', 'rs7563345'})	0.938889
frozenset({'rs10277969', 'rs10498633', 'rs7563345'}) => frozenset({'rs12052024', 'rs2242065'})	0.903743
frozenset({'rs10277969', 'rs12052024', 'rs2242065'}) => frozenset({'rs10498633', 'rs7563345'})	0.928571
frozenset({'rs10277969', 'rs10498633'}) => frozenset({'rs12052024', 'rs7563345', 'rs2242065'})	0.786047
frozenset({'rs10277969', 'rs2242065'}) => frozenset({'rs10498633', 'rs12052024', 'rs7563345'})	0.786047
frozenset({'rs12052024', 'rs7563345'}) => frozenset({'rs10277969', 'rs10498633', 'rs2242065'})	0.913514
frozenset({'rs10277969', 'rs7563345'}) => frozenset({'rs10498633', 'rs12052024', 'rs2242065'})	0.875648
frozenset({'rs7563345', 'rs2242065'}) => frozenset({'rs10277969', 'rs10498633', 'rs12052024'})	0.845
frozenset({'rs10498633', 'rs2242065'}) => frozenset({'rs10277969', 'rs12052024', 'rs7563345'})	0.775229
frozenset({'rs12052024', 'rs2242065'}) => frozenset({'rs10277969', 'rs10498633', 'rs7563345'})	0.889474
frozenset({'rs10498633', 'rs12052024'}) => frozenset({'rs10277969', 'rs7563345', 'rs2242065'})	0.898936
frozenset({'rs10498633', 'rs7563345'}) => frozenset({'rs10277969', 'rs12052024', 'rs2242065'})	0.804762
frozenset({'rs10277969', 'rs12052024'}) => frozenset({'rs10498633', 'rs7563345', 'rs2242065'})	0.898936
frozenset({'rs7563345'}) => frozenset({'rs10277969', 'rs2242065', 'rs10498633', 'rs12052024'})	0.782407
frozenset({'rs12052024'}) => frozenset({'rs10277969', 'rs2242065', 'rs10498633', 'rs7563345'})	0.849246
frozenset({'rs2242065'}) => frozenset({'rs10277969', 'rs10498633', 'rs12052024', 'rs7563345'})	0.719149
frozenset({'rs10277969'}) => frozenset({'rs2242065', 'rs10498633', 'rs12052024', 'rs7563345'})	0.701245
frozenset({'rs10498633', 'rs6082', 'rs2242065', 'rs1047389'}) => frozenset({'rs7563345'})	0.950276
frozenset({'rs10498633', 'rs7563345', 'rs2242065', 'rs6082'}) => frozenset({'rs1047389'})	0.939891
frozenset({'rs1047389', 'rs10498633', 'rs7563345', 'rs6082'}) => frozenset({'rs2242065'})	0.99422
frozenset({'rs10498633', 'rs7563345', 'rs2242065', 'rs1047389'}) => frozenset({'rs6082'})	0.945055
frozenset({'rs6082', 'rs7563345', 'rs2242065', 'rs1047389'}) => frozenset({'rs10498633'})	0.971751
frozenset({'rs10498633', 'rs7563345', 'rs1047389'}) => frozenset({'rs6082', 'rs2242065'})	0.873096
frozenset({'rs10498633', 'rs6082', 'rs2242065'}) => frozenset({'rs7563345', 'rs1047389'})	0.877551
frozenset({'rs7563345', 'rs2242065', 'rs1047389'}) => frozenset({'rs10498633', 'rs6082'})	0.914894
frozenset({'rs6082', 'rs7563345', 'rs2242065'}) => frozenset({'rs10498633', 'rs1047389'})	0.914894
frozenset({'rs10498633', 'rs6082', 'rs1047389'}) => frozenset({'rs7563345', 'rs2242065'})	0.945055
frozenset({'rs10498633', 'rs7563345', 'rs2242065'}) => frozenset({'rs6082', 'rs1047389'})	0.886598
frozenset({'rs6082', 'rs7563345', 'rs1047389'}) => frozenset({'rs10498633', 'rs2242065'})	0.966292
frozenset({'rs10498633', 'rs2242065', 'rs1047389'}) => frozenset({'rs6082', 'rs7563345'})	0.864322
frozenset({'rs6082', 'rs2242065', 'rs1047389'}) => frozenset({'rs10498633', 'rs7563345'})	0.919786
frozenset({'rs10498633', 'rs7563345', 'rs6082'}) => frozenset({'rs2242065', 'rs1047389'})	0.934783
frozenset({'rs10498633', 'rs6082'}) => frozenset({'rs7563345', 'rs2242065', 'rs1047389'})	0.873096
frozenset({'rs7563345', 'rs1047389'}) => frozenset({'rs10498633', 'rs6082', 'rs2242065'})	0.847291
frozenset({'rs6082', 'rs7563345'}) => frozenset({'rs10498633', 'rs2242065', 'rs1047389'})	0.910053
frozenset({'rs2242065', 'rs1047389'}) => frozenset({'rs10498633', 'rs6082', 'rs7563345'})	0.811321
frozenset({'rs10498633', 'rs7563345'}) => frozenset({'rs6082', 'rs2242065', 'rs1047389'})	0.819048
frozenset({'rs7563345', 'rs2242065'}) => frozenset({'rs10498633', 'rs6082', 'rs1047389'})	0.86
frozenset({'rs10498633', 'rs1047389'}) => frozenset({'rs6082', 'rs7563345', 'rs2242065'})	0.764444
frozenset({'rs6082', 'rs2242065'}) => frozenset({'rs10498633', 'rs7563345', 'rs1047389'})	0.839024
frozenset({'rs10498633', 'rs2242065'}) => frozenset({'rs6082', 'rs7563345', 'rs1047389'})	0.788991
frozenset({'rs6082', 'rs1047389'}) => frozenset({'rs10498633', 'rs7563345', 'rs2242065'})	0.914894
frozenset({'rs7563345'}) => frozenset({'rs6082', 'rs2242065', 'rs10498633', 'rs1047389'})	0.796296
frozenset({'rs2242065'}) => frozenset({'rs6082', 'rs10498633', 'rs7563345', 'rs1047389'})	0.731915
frozenset({'rs6082'}) => frozenset({'rs2242065', 'rs10498633', 'rs7563345', 'rs1047389'})	0.834951
frozenset({'rs10277969', 'rs6082', 'rs2242065', 'rs1047389'}) => frozenset({'rs7563345'})	0.944751
frozenset({'rs10277969', 'rs6082', 'rs7563345', 'rs2242065'}) => frozenset({'rs1047389'})	0.944751
frozenset({'rs6082', 'rs7563345', 'rs2242065', 'rs1047389'}) => frozenset({'rs10277969'})	0.966102
frozenset({'rs10277969', 'rs6082', 'rs7563345', 'rs1047389'}) => frozenset({'rs2242065'})	1
frozenset({'rs10277969', 'rs7563345', 'rs2242065', 'rs1047389'}) => frozenset({'rs6082'})	0.955307
frozenset({'rs7563345', 'rs2242065', 'rs1047389'}) => frozenset({'rs10277969', 'rs6082'})	0.909574
frozenset({'rs10277969', 'rs7563345', 'rs1047389'}) => frozenset({'rs6082', 'rs2242065'})	0.93956
frozenset({'rs10277969', 'rs6082', 'rs2242065'}) => frozenset({'rs7563345', 'rs1047389'})	0.876923
frozenset({'rs6082', 'rs7563345', 'rs1047389'}) => frozenset({'rs10277969', 'rs2242065'})	0.960674
frozenset({'rs10277969', 'rs6082', 'rs1047389'}) => frozenset({'rs7563345', 'rs2242065'})	0.944751
frozenset({'rs10277969', 'rs7563345', 'rs2242065'}) => frozenset({'rs6082', 'rs1047389'})	0.904762
frozenset({'rs6082', 'rs7563345', 'rs2242065'}) => frozenset({'rs10277969', 'rs1047389'})	0.909574
frozenset({'rs10277969', 'rs2242065', 'rs1047389'}) => frozenset({'rs6082', 'rs7563345'})	0.859296
frozenset({'rs6082', 'rs2242065', 'rs1047389'}) => frozenset({'rs10277969', 'rs7563345'})	0.914439
frozenset({'rs10277969', 'rs6082', 'rs7563345'}) => frozenset({'rs2242065', 'rs1047389'})	0.944751
frozenset({'rs10277969', 'rs6082'}) => frozenset({'rs7563345', 'rs2242065', 'rs1047389'})	0.876923
frozenset({'rs2242065', 'rs1047389'}) => frozenset({'rs10277969', 'rs6082', 'rs7563345'})	0.806604
frozenset({'rs10277969', 'rs7563345'}) => frozenset({'rs6082', 'rs2242065', 'rs1047389'})	0.88601
frozenset({'rs10277969', 'rs1047389'}) => frozenset({'rs6082', 'rs7563345', 'rs2242065'})	0.784404
frozenset({'rs6082', 'rs7563345'}) => frozenset({'rs10277969', 'rs2242065', 'rs1047389'})	0.904762
frozenset({'rs6082', 'rs1047389'}) => frozenset({'rs10277969', 'rs7563345', 'rs2242065'})	0.909574
frozenset({'rs7563345', 'rs2242065'}) => frozenset({'rs10277969', 'rs6082', 'rs1047389'})	0.855
frozenset({'rs10277969', 'rs2242065'}) => frozenset({'rs6082', 'rs7563345', 'rs1047389'})	0.795349
frozenset({'rs7563345', 'rs1047389'}) => frozenset({'rs10277969', 'rs6082', 'rs2242065'})	0.842365
frozenset({'rs6082', 'rs2242065'}) => frozenset({'rs10277969', 'rs7563345', 'rs1047389'})	0.834146
frozenset({'rs10277969'}) => frozenset({'rs6082', 'rs2242065', 'rs7563345', 'rs1047389'})	0.709544
frozenset({'rs6082'}) => frozenset({'rs10277969', 'rs2242065', 'rs7563345', 'rs1047389'})	0.830097
frozenset({'rs2242065'}) => frozenset({'rs10277969', 'rs6082', 'rs7563345', 'rs1047389'})	0.72766
frozenset({'rs7563345'}) => frozenset({'rs10277969', 'rs6082', 'rs2242065', 'rs1047389'})	0.791667
frozenset({'rs10277969', 'rs10498633', 'rs6082', 'rs2242065'}) => frozenset({'rs1047389'})	0.935829
frozenset({'rs10498633', 'rs6082', 'rs2242065', 'rs1047389'}) => frozenset({'rs10277969'})	0.966851
frozenset({'rs10277969', 'rs10498633', 'rs6082', 'rs1047389'}) => frozenset({'rs2242065'})	1
frozenset({'rs10277969', 'rs10498633', 'rs2242065', 'rs1047389'}) => frozenset({'rs6082'})	0.935829
frozenset({'rs10277969', 'rs6082', 'rs2242065', 'rs1047389'}) => frozenset({'rs10498633'})	0.966851
frozenset({'rs10498633', 'rs2242065', 'rs1047389'}) => frozenset({'rs10277969', 'rs6082'})	0.879397
frozenset({'rs10277969', 'rs10498633', 'rs1047389'}) => frozenset({'rs6082', 'rs2242065'})	0.892857
frozenset({'rs10498633', 'rs6082', 'rs1047389'}) => frozenset({'rs10277969', 'rs2242065'})	0.961538
frozenset({'rs10277969', 'rs2242065', 'rs1047389'}) => frozenset({'rs10498633', 'rs6082'})	0.879397
frozenset({'rs10277969', 'rs6082', 'rs2242065'}) => frozenset({'rs10498633', 'rs1047389'})	0.897436
frozenset({'rs10277969', 'rs10498633', 'rs2242065'}) => frozenset({'rs6082', 'rs1047389'})	0.870647
frozenset({'rs10498633', 'rs6082', 'rs2242065'}) => frozenset({'rs10277969', 'rs1047389'})	0.892857
frozenset({'rs10277969', 'rs6082', 'rs1047389'}) => frozenset({'rs10498633', 'rs2242065'})	0.966851
frozenset({'rs6082', 'rs2242065', 'rs1047389'}) => frozenset({'rs10277969', 'rs10498633'})	0.935829
frozenset({'rs10277969', 'rs10498633', 'rs6082'}) => frozenset({'rs2242065', 'rs1047389'})	0.935829
frozenset({'rs10277969', 'rs1047389'}) => frozenset({'rs10498633', 'rs6082', 'rs2242065'})	0.802752
frozenset({'rs10277969', 'rs6082'}) => frozenset({'rs10498633', 'rs2242065', 'rs1047389'})	0.897436
frozenset({'rs10277969', 'rs10498633'}) => frozenset({'rs6082', 'rs2242065', 'rs1047389'})	0.813953
frozenset({'rs2242065', 'rs1047389'}) => frozenset({'rs10277969', 'rs6082', 'rs10498633'})	0.825472
frozenset({'rs6082', 'rs1047389'}) => frozenset({'rs10277969', 'rs10498633', 'rs2242065'})	0.930851
frozenset({'rs10277969', 'rs2242065'}) => frozenset({'rs10498633', 'rs6082', 'rs1047389'})	0.813953
frozenset({'rs10498633', 'rs6082'}) => frozenset({'rs10277969', 'rs2242065', 'rs1047389'})	0.888325
frozenset({'rs6082', 'rs2242065'}) => frozenset({'rs10277969', 'rs10498633', 'rs1047389'})	0.853659
frozenset({'rs10498633', 'rs2242065'}) => frozenset({'rs10277969', 'rs6082', 'rs1047389'})	0.802752
frozenset({'rs10498633', 'rs1047389'}) => frozenset({'rs10277969', 'rs6082', 'rs2242065'})	0.777778
frozenset({'rs10277969'}) => frozenset({'rs6082', 'rs2242065', 'rs10498633', 'rs1047389'})	0.726141
frozenset({'rs6082'}) => frozenset({'rs10277969', 'rs2242065', 'rs10498633', 'rs1047389'})	0.849515
frozenset({'rs1047389'}) => frozenset({'rs10277969', 'rs6082', 'rs2242065', 'rs10498633'})	0.705645
frozenset({'rs2242065'}) => frozenset({'rs10277969', 'rs6082', 'rs10498633', 'rs1047389'})	0.744681
frozenset({'rs10277969', 'rs10498633', 'rs12052024', 'rs2242065'}) => frozenset({'rs1047389'})	0.976879
frozenset({'rs10277969', 'rs10498633', 'rs2242065', 'rs1047389'}) => frozenset({'rs12052024'})	0.903743
frozenset({'rs10498633', 'rs12052024', 'rs2242065', 'rs1047389'}) => frozenset({'rs10277969'})	0.971264
frozenset({'rs10277969', 'rs10498633', 'rs12052024', 'rs1047389'}) => frozenset({'rs2242065'})	0.971264
frozenset({'rs10277969', 'rs12052024', 'rs2242065', 'rs1047389'}) => frozenset({'rs10498633'})	0.949438
frozenset({'rs10498633', 'rs12052024', 'rs1047389'}) => frozenset({'rs10277969', 'rs2242065'})	0.928571
frozenset({'rs10277969', 'rs12052024', 'rs2242065'}) => frozenset({'rs10498633', 'rs1047389'})	0.928571
frozenset({'rs10498633', 'rs12052024', 'rs2242065'}) => frozenset({'rs10277969', 'rs1047389'})	0.938889
frozenset({'rs10277969', 'rs10498633', 'rs2242065'}) => frozenset({'rs12052024', 'rs1047389'})	0.840796
frozenset({'rs10277969', 'rs12052024', 'rs1047389'}) => frozenset({'rs10498633', 'rs2242065'})	0.918478
frozenset({'rs10277969', 'rs2242065', 'rs1047389'}) => frozenset({'rs10498633', 'rs12052024'})	0.849246
frozenset({'rs10498633', 'rs2242065', 'rs1047389'}) => frozenset({'rs10277969', 'rs12052024'})	0.849246
frozenset({'rs12052024', 'rs2242065', 'rs1047389'}) => frozenset({'rs10277969', 'rs10498633'})	0.918478
frozenset({'rs10277969', 'rs10498633', 'rs1047389'}) => frozenset({'rs12052024', 'rs2242065'})	0.862245
frozenset({'rs10277969', 'rs10498633', 'rs12052024'}) => frozenset({'rs2242065', 'rs1047389'})	0.949438
frozenset({'rs10498633', 'rs2242065'}) => frozenset({'rs10277969', 'rs12052024', 'rs1047389'})	0.775229
frozenset({'rs10277969', 'rs2242065'}) => frozenset({'rs10498633', 'rs12052024', 'rs1047389'})	0.786047
frozenset({'rs10277969', 'rs12052024'}) => frozenset({'rs10498633', 'rs2242065', 'rs1047389'})	0.898936
frozenset({'rs10277969', 'rs10498633'}) => frozenset({'rs12052024', 'rs2242065', 'rs1047389'})	0.786047
frozenset({'rs12052024', 'rs1047389'}) => frozenset({'rs10277969', 'rs10498633', 'rs2242065'})	0.875648
frozenset({'rs10277969', 'rs1047389'}) => frozenset({'rs10498633', 'rs12052024', 'rs2242065'})	0.775229
frozenset({'rs2242065', 'rs1047389'}) => frozenset({'rs10277969', 'rs10498633', 'rs12052024'})	0.79717
frozenset({'rs10498633', 'rs12052024'}) => frozenset({'rs10277969', 'rs2242065', 'rs1047389'})	0.898936
frozenset({'rs12052024', 'rs2242065'}) => frozenset({'rs10277969', 'rs10498633', 'rs1047389'})	0.889474
frozenset({'rs10498633', 'rs1047389'}) => frozenset({'rs10277969', 'rs12052024', 'rs2242065'})	0.751111
frozenset({'rs12052024'}) => frozenset({'rs10277969', 'rs2242065', 'rs10498633', 'rs1047389'})	0.849246
frozenset({'rs2242065'}) => frozenset({'rs10277969', 'rs10498633', 'rs12052024', 'rs1047389'})	0.719149
frozenset({'rs10277969'}) => frozenset({'rs2242065', 'rs10498633', 'rs12052024', 'rs1047389'})	0.701245
frozenset({'rs10277969', 'rs6082', 'rs2242065', 'rs1047389'}) => frozenset({'rs7000615'})	0.939227
frozenset({'rs10277969', 'rs6082', 'rs2242065', 'rs7000615'}) => frozenset({'rs1047389'})	0.988372
frozenset({'rs6082', 'rs2242065', 'rs1047389', 'rs7000615'}) => frozenset({'rs10277969'})	0.977011
frozenset({'rs10277969', 'rs6082', 'rs1047389', 'rs7000615'}) => frozenset({'rs2242065'})	1
frozenset({'rs10277969', 'rs2242065', 'rs1047389', 'rs7000615'}) => frozenset({'rs6082'})	0.934066
frozenset({'rs2242065', 'rs1047389', 'rs7000615'}) => frozenset({'rs10277969', 'rs6082'})	0.890052
frozenset({'rs10277969', 'rs1047389', 'rs7000615'}) => frozenset({'rs6082', 'rs2242065'})	0.923913
frozenset({'rs6082', 'rs1047389', 'rs7000615'}) => frozenset({'rs10277969', 'rs2242065'})	0.977011
frozenset({'rs10277969', 'rs2242065', 'rs7000615'}) => frozenset({'rs6082', 'rs1047389'})	0.923913
frozenset({'rs6082', 'rs2242065', 'rs1047389'}) => frozenset({'rs10277969', 'rs7000615'})	0.909091
frozenset({'rs6082', 'rs2242065', 'rs7000615'}) => frozenset({'rs10277969', 'rs1047389'})	0.955056
frozenset({'rs10277969', 'rs2242065', 'rs1047389'}) => frozenset({'rs6082', 'rs7000615'})	0.854271
frozenset({'rs10277969', 'rs6082', 'rs1047389'}) => frozenset({'rs2242065', 'rs7000615'})	0.939227
frozenset({'rs10277969', 'rs6082', 'rs7000615'}) => frozenset({'rs2242065', 'rs1047389'})	0.988372
frozenset({'rs10277969', 'rs6082', 'rs2242065'}) => frozenset({'rs1047389', 'rs7000615'})	0.871795
frozenset({'rs10277969', 'rs1047389'}) => frozenset({'rs6082', 'rs2242065', 'rs7000615'})	0.779817
frozenset({'rs10277969', 'rs7000615'}) => frozenset({'rs6082', 'rs2242065', 'rs1047389'})	0.913978
frozenset({'rs6082', 'rs1047389'}) => frozenset({'rs10277969', 'rs2242065', 'rs7000615'})	0.904255
frozenset({'rs2242065', 'rs1047389'}) => frozenset({'rs10277969', 'rs6082', 'rs7000615'})	0.801887
frozenset({'rs6082', 'rs7000615'}) => frozenset({'rs10277969', 'rs2242065', 'rs1047389'})	0.955056
frozenset({'rs2242065', 'rs7000615'}) => frozenset({'rs10277969', 'rs6082', 'rs1047389'})	0.867347
frozenset({'rs10277969', 'rs6082'}) => frozenset({'rs2242065', 'rs1047389', 'rs7000615'})	0.871795
frozenset({'rs1047389', 'rs7000615'}) => frozenset({'rs10277969', 'rs6082', 'rs2242065'})	0.862944
frozenset({'rs10277969', 'rs2242065'}) => frozenset({'rs6082', 'rs1047389', 'rs7000615'})	0.790698
frozenset({'rs6082', 'rs2242065'}) => frozenset({'rs10277969', 'rs1047389', 'rs7000615'})	0.829268
frozenset({'rs6082'}) => frozenset({'rs10277969', 'rs2242065', 'rs1047389', 'rs7000615'})	0.825243
frozenset({'rs2242065'}) => frozenset({'rs10277969', 'rs6082', 'rs1047389', 'rs7000615'})	0.723404
frozenset({'rs10277969'}) => frozenset({'rs6082', 'rs2242065', 'rs1047389', 'rs7000615'})	0.705394
frozenset({'rs7000615'}) => frozenset({'rs10277969', 'rs6082', 'rs2242065', 'rs1047389'})	0.837438
frozenset({'rs10277969', 'rs10498633', 'rs6082', 'rs2242065'}) => frozenset({'rs7563345'})	0.941176
frozenset({'rs10498633', 'rs7563345', 'rs2242065', 'rs6082'}) => frozenset({'rs10277969'})	0.961749
frozenset({'rs10277969', 'rs10498633', 'rs7563345', 'rs6082'}) => frozenset({'rs2242065'})	1
frozenset({'rs10277969', 'rs10498633', 'rs7563345', 'rs2242065'}) => frozenset({'rs6082'})	0.961749
frozenset({'rs10277969', 'rs6082', 'rs7563345', 'rs2242065'}) => frozenset({'rs10498633'})	0.972376
frozenset({'rs10498633', 'rs7563345', 'rs2242065'}) => frozenset({'rs10277969', 'rs6082'})	0.907216
frozenset({'rs10277969', 'rs10498633', 'rs7563345'}) => frozenset({'rs6082', 'rs2242065'})	0.941176
frozenset({'rs10498633', 'rs7563345', 'rs6082'}) => frozenset({'rs10277969', 'rs2242065'})	0.956522
frozenset({'rs10277969', 'rs7563345', 'rs2242065'}) => frozenset({'rs10498633', 'rs6082'})	0.931217
frozenset({'rs10277969', 'rs10498633', 'rs6082'}) => frozenset({'rs7563345', 'rs2242065'})	0.941176
frozenset({'rs10277969', 'rs6082', 'rs7563345'}) => frozenset({'rs10498633', 'rs2242065'})	0.972376
frozenset({'rs10277969', 'rs10498633', 'rs2242065'}) => frozenset({'rs6082', 'rs7563345'})	0.875622
frozenset({'rs6082', 'rs7563345', 'rs2242065'}) => frozenset({'rs10277969', 'rs10498633'})	0.93617
frozenset({'rs10498633', 'rs6082', 'rs2242065'}) => frozenset({'rs10277969', 'rs7563345'})	0.897959
frozenset({'rs10277969', 'rs6082', 'rs2242065'}) => frozenset({'rs10498633', 'rs7563345'})	0.902564
frozenset({'rs10498633', 'rs2242065'}) => frozenset({'rs10277969', 'rs6082', 'rs7563345'})	0.807339
frozenset({'rs10277969', 'rs7563345'}) => frozenset({'rs10498633', 'rs6082', 'rs2242065'})	0.911917
frozenset({'rs10277969', 'rs2242065'}) => frozenset({'rs10498633', 'rs6082', 'rs7563345'})	0.818605
frozenset({'rs7563345', 'rs2242065'}) => frozenset({'rs10277969', 'rs6082', 'rs10498633'})	0.88
frozenset({'rs6082', 'rs7563345'}) => frozenset({'rs10277969', 'rs10498633', 'rs2242065'})	0.931217
frozenset({'rs10277969', 'rs10498633'}) => frozenset({'rs6082', 'rs7563345', 'rs2242065'})	0.818605
frozenset({'rs6082', 'rs2242065'}) => frozenset({'rs10277969', 'rs10498633', 'rs7563345'})	0.858537
frozenset({'rs10498633', 'rs6082'}) => frozenset({'rs10277969', 'rs7563345', 'rs2242065'})	0.893401
frozenset({'rs10498633', 'rs7563345'}) => frozenset({'rs10277969', 'rs6082', 'rs2242065'})	0.838095
frozenset({'rs10277969', 'rs6082'}) => frozenset({'rs10498633', 'rs7563345', 'rs2242065'})	0.902564
frozenset({'rs10498633'}) => frozenset({'rs10277969', 'rs6082', 'rs2242065', 'rs7563345'})	0.701195
frozenset({'rs7563345'}) => frozenset({'rs10277969', 'rs6082', 'rs2242065', 'rs10498633'})	0.814815
frozenset({'rs2242065'}) => frozenset({'rs10277969', 'rs6082', 'rs10498633', 'rs7563345'})	0.748936
frozenset({'rs6082'}) => frozenset({'rs10277969', 'rs2242065', 'rs10498633', 'rs7563345'})	0.854369
frozenset({'rs10277969'}) => frozenset({'rs6082', 'rs2242065', 'rs10498633', 'rs7563345'})	0.73029
frozenset({'rs10277969', 'rs12052024', 'rs2242065', 'rs1047389'}) => frozenset({'rs7563345'})	0.960674
frozenset({'rs10277969', 'rs12052024', 'rs7563345', 'rs2242065'}) => frozenset({'rs1047389'})	0.977143
frozenset({'rs10277969', 'rs7563345', 'rs2242065', 'rs1047389'}) => frozenset({'rs12052024'})	0.955307
frozenset({'rs12052024', 'rs7563345', 'rs2242065', 'rs1047389'}) => frozenset({'rs10277969'})	0.982759
frozenset({'rs10277969', 'rs12052024', 'rs7563345', 'rs1047389'}) => frozenset({'rs2242065'})	0.988439
frozenset({'rs10277969', 'rs12052024', 'rs2242065'}) => frozenset({'rs7563345', 'rs1047389'})	0.93956
frozenset({'rs12052024', 'rs7563345', 'rs1047389'}) => frozenset({'rs10277969', 'rs2242065'})	0.955307
frozenset({'rs10277969', 'rs2242065', 'rs1047389'}) => frozenset({'rs12052024', 'rs7563345'})	0.859296
frozenset({'rs10277969', 'rs12052024', 'rs1047389'}) => frozenset({'rs7563345', 'rs2242065'})	0.929348
frozenset({'rs12052024', 'rs7563345', 'rs2242065'}) => frozenset({'rs10277969', 'rs1047389'})	0.95
frozenset({'rs10277969', 'rs7563345', 'rs2242065'}) => frozenset({'rs12052024', 'rs1047389'})	0.904762
frozenset({'rs7563345', 'rs2242065', 'rs1047389'}) => frozenset({'rs10277969', 'rs12052024'})	0.909574
frozenset({'rs12052024', 'rs2242065', 'rs1047389'}) => frozenset({'rs10277969', 'rs7563345'})	0.929348
frozenset({'rs10277969', 'rs7563345', 'rs1047389'}) => frozenset({'rs12052024', 'rs2242065'})	0.93956
frozenset({'rs10277969', 'rs12052024', 'rs7563345'}) => frozenset({'rs2242065', 'rs1047389'})	0.966102
frozenset({'rs7563345', 'rs2242065'}) => frozenset({'rs10277969', 'rs12052024', 'rs1047389'})	0.855
frozenset({'rs10277969', 'rs12052024'}) => frozenset({'rs7563345', 'rs2242065', 'rs1047389'})	0.909574
frozenset({'rs10277969', 'rs2242065'}) => frozenset({'rs12052024', 'rs7563345', 'rs1047389'})	0.795349
frozenset({'rs10277969', 'rs1047389'}) => frozenset({'rs12052024', 'rs7563345', 'rs2242065'})	0.784404
frozenset({'rs10277969', 'rs7563345'}) => frozenset({'rs12052024', 'rs2242065', 'rs1047389'})	0.88601
frozenset({'rs2242065', 'rs1047389'}) => frozenset({'rs10277969', 'rs12052024', 'rs7563345'})	0.806604
frozenset({'rs12052024', 'rs7563345'}) => frozenset({'rs10277969', 'rs2242065', 'rs1047389'})	0.924324
frozenset({'rs12052024', 'rs1047389'}) => frozenset({'rs10277969', 'rs7563345', 'rs2242065'})	0.88601
frozenset({'rs12052024', 'rs2242065'}) => frozenset({'rs10277969', 'rs7563345', 'rs1047389'})	0.9
frozenset({'rs7563345', 'rs1047389'}) => frozenset({'rs10277969', 'rs12052024', 'rs2242065'})	0.842365
frozenset({'rs7563345'}) => frozenset({'rs10277969', 'rs2242065', 'rs12052024', 'rs1047389'})	0.791667
frozenset({'rs2242065'}) => frozenset({'rs10277969', 'rs12052024', 'rs7563345', 'rs1047389'})	0.72766
frozenset({'rs12052024'}) => frozenset({'rs10277969', 'rs2242065', 'rs7563345', 'rs1047389'})	0.859296
frozenset({'rs10277969'}) => frozenset({'rs2242065', 'rs12052024', 'rs7563345', 'rs1047389'})	0.709544

## Sheet: Supplementary TABLE 4.1
Supplementary Table S4.1 | Predicted function of the 21 SNPs(in ROI 37, right hippocampus,) substitution based on its location
Variation ID	Chromosome	Position	Variant	Strand	Symbol	Gene	Transcript	Predicted Function	CDNA Position	CDS Position	AA Position	AA Change	Detail	Splice Distance	Proteins
rs3818361	chr1	207611623	A|G	1	CR1	ENSG00000203710	ENST00000529814	intronic	None	None	None	None	None	4952	None
rs3818361	chr1	207611623	A|G	1	CR1	ENSG00000203710	ENST00000534202	3downstream	None	None	None	None	None	None	None
rs3818361	chr1	207611623	A|G	1	CR1	ENSG00000203710	ENST00000367049	intronic	None	None	None	None	None	54	None
rs3818361	chr1	207611623	A|G	1	CR1	ENSG00000203710	ENST00000367051	intronic	None	None	None	None	None	54	None
rs3818361	chr1	207611623	A|G	1	CR1	ENSG00000203710	ENST00000367052	intronic	None	None	None	None	None	54	None
rs3818361	chr1	207611623	A|G	1	CR1	ENSG00000203710	ENST00000367053	intronic	None	None	None	None	None	54	None
rs3818361	chr1	207611623	A|G	1	CR1	ENSG00000203710	ENST00000400960	intronic	None	None	None	None	None	54	None
rs2070045	chr11	121577381	T|G	1	SORL1	ENSG00000137642	ENST00000260197	coding	3690	3561	1187	S>S	syn	None	MATRSSRRESRLPFLFTLVALLPPGALCEVWTQRLHGGSAPLPQDRGFLVVQGDPRELRLWARGDARGASRADEKPLRRKRSAALQPEPIKVYGQVSLNDSHNQMVVHWAGEKSNVIVALARDSLALARPKSSDVYVSYDYGKSFKKISDKLNFGLGNRSEAVIAQFYHSPADNKRYIFADAYAQYLWITFDFCNTLQGFSIPFRAADLLLHSKASNLLLGFDRSHPNKQLWKSDDFGQTWIMIQEHVKSFSWGIDPYDKPNTIYIERHEPSGYSTVFRSTDFFQSRENQEVILEEVRDFQLRDKYMFATKVVHLLGSEQQSSVQLWVSFGRKPMRAAQFVTRHPINEYYIADASEDQVFVCVSHSNNRTNLYISEAEGLKFSLSLENVLYYSPGGAGS…
rs2070045	chr11	121577381	T|G	1	SORL1	ENSG00000137642	ENST00000525532	coding	631	393	131	S>S	syn	None	MCDCPQGYQLKNNTCVKQENTCLRNQYRCSNGNCINSIWWCDFDNDCGDMSDERNCPTTICDLDTQFRCQESGTCIPLSYKCDLEDDCGDNSDESHCEMHQCRSDEYNCSSGMCIRSSWVCDGDNDCRDWSDEANCTAIYHTCEASNFQCRNGHCIPQRWACDGDTDCQDGSDEDPVNCEKKCNGFRCPNGTCIPSSKHCDGLRDCSDGSDEQHCEPLCTHFMDFVCKNRQQCLFHSMVCDGIIQCRDGSDEDAAFAGCSQDPEFHKVCDEFGFQCQNGVCISLIWKCDGMDDCGDYSDEANCENPTEAPNCSRYFQFRCENGHCIPNRWKCDRENDCGDWSDEKDCGDSHILPFSTPGPSTCLPNYYRCSSGTCVMDTWVCDGYRDCADGSDEEACPL…
rs2070045	chr11	121577381	T|G	1	SORL1	ENSG00000137642	ENST00000534286	coding	302	291	97	S>S	syn	None	MQTSRHSFSQTTGCVCRSPLFLESSTSWPPLSLLPNLLPIIASIENNICGEHWDEWTRMLLSREMHQCRSDEYNCSSGMCIRSSWVCDGDNDCRDWSDEANCTAIYHTCEASNFQCRNGHCIPQRWACDGDTDCQDGSDEDPVNCEKKCNGFRCPNGTCIPSSKHCDGLRDCSDGSDEQHCEPLCTHFMDFVCKNRQQCLFHSMVCDGIIQCRDGSDEDAAFAGCSQDPEFHKVCDEFGFQCQNGVCISLIWKCDGMDDCGDYSDEANCENPTEAPNCSRYFQFRCENGHCIPNRWKCDRENDCGDWSDEKDCGDSHILPFSTPGPSTCLPNYYRCSSGTCVMDTWVCDGYRDCADGSDEEACPLLANVTAASTPTQLGRCDRFEFECHQPKTCIPNWK…
rs2070045	chr11	121577381	T|G	1	SORL1	ENSG00000137642	ENST00000532694	coding	480	99	33	S>S	syn	None	MHQCRSDEYNCSSGMCIRSSWVCDGDNDCRDWSDEANCTAIYHTCEASNFQCRNGHCIPQRWACDGDTDCQDGSDEDPVNCEKKCNGFRCPNGTCIPSSKHCDGLRDCSDGSDEQHCEPLCTHFMDFVCKNRQQCLFHSMVCDGIIQCRDGSDEDAAFAGCSQDPEFHKVCDEFGFQCQNGVCISLIWKCDGMDDCGDYSDEANCENPTEAPNCSRYFQFRCENGHCIPNRWKCDRENDCGDWSDEKDCGDSHILPFSTPGPSTCLPNYYRCSSGTCVMDTWVCDGYRDCADGSDEEACPLLANVTAASTPTQLGRCDRFEFECHQPKTCIPNWKRCDGHQDCQDGRDEANCPTHSTLTCMSREFQCEDGEACIVLSERCDGFLDCSDESDEKACSDEL…
rs11218350	chr11	121581942	T|A	1	SORL1	ENSG00000137642	ENST00000260197	intronic	None	None	None	None	None	1516	None
rs11218350	chr11	121581942	T|A	1	SORL1	ENSG00000137642	ENST00000525532	intronic	None	None	None	None	None	1516	None
rs11218350	chr11	121581942	T|A	1	SORL1	ENSG00000137642	ENST00000532694	intronic	None	None	None	None	None	1516	None
rs11218350	chr11	121581942	T|A	1	SORL1	ENSG00000137642	ENST00000534286	intronic	None	None	None	None	None	1516	None
rs1010158	chr11	121612942	G|A	1	SORL1	ENSG00000137642	ENST00000524633	5upstream	None	None	None	None	None	None	None
rs1010158	chr11	121612942	G|A	1	SORL1	ENSG00000137642	ENST00000260197	intronic	None	None	None	None	None	110	None
rs1010158	chr11	121612942	G|A	1	SORL1	ENSG00000137642	ENST00000525532	intronic	None	None	None	None	None	110	None
rs1010158	chr11	121612942	G|A	1	SORL1	ENSG00000137642	ENST00000527934	intronic	None	None	None	None	None	110	None
rs1010158	chr11	121612942	G|A	1	SORL1	ENSG00000137642	ENST00000528339	non-coding intronic	None	None	None	None	None	110	None
rs1010158	chr11	121612942	G|A	1	SORL1	ENSG00000137642	ENST00000532694	intronic	None	None	None	None	None	110	None
rs1010158	chr11	121612942	G|A	1	SORL1	ENSG00000137642	ENST00000534286	intronic	None	None	None	None	None	110	None
rs1010158	chr11	121612942	G|A	1	SORL1	ENSG00000137642	ENST00000534754	non-coding intronic	None	None	None	None	None	110	None
rs10498633	chr14	92460608	G|T	1	SLC24A4	ENSG00000140090	ENST00000393265	intronic	None	None	None	None	None	4000	None
rs10498633	chr14	92460608	G|T	1	SLC24A4	ENSG00000140090	ENST00000525557	intronic	None	None	None	None	None	4000	None
rs10498633	chr14	92460608	G|T	1	SLC24A4	ENSG00000140090	ENST00000526482	non-coding intronic	None	None	None	None	None	4000	None
rs10498633	chr14	92460608	G|T	1	SLC24A4	ENSG00000140090	ENST00000531433	intronic	None	None	None	None	None	4000	None
rs10498633	chr14	92460608	G|T	1	SLC24A4	ENSG00000140090	ENST00000532405	intronic	None	None	None	None	None	4000	None
rs10498633	chr14	92460608	G|T	1	SLC24A4	ENSG00000140090	ENST00000554925	non-coding intronic	None	None	None	None	None	4000	None
rs10498633	chr14	92460608	G|T	1	SLC24A4	ENSG00000140090	ENST00000556739	non-coding intronic	None	None	None	None	None	1530	None
rs2242065	chr15	58547099	C|T	1	LIPC	ENSG00000166035	ENST00000299022	intronic	None	None	None	None	None	1124	None
rs2242065	chr15	58547099	C|T	1	LIPC	ENSG00000166035	ENST00000356113	intronic	None	None	None	None	None	1124	None
rs2242065	chr15	58547099	C|T	1	LIPC	ENSG00000166035	ENST00000414170	intronic	None	None	None	None	None	1124	None
rs2242065	chr15	58547099	C|T	1	LIPC	ENSG00000166035	ENST00000433326	intronic	None	None	None	None	None	1124	None
rs2242065	chr15	58547099	C|T	1	LIPC	ENSG00000166035	ENST00000559845	non-coding intronic	None	None	None	None	None	1124	None
rs2242065	chr15	58547099	C|T	1	LIPC	ENSG00000166035	ENST00000560664	non-coding intronic	None	None	None	None	None	1124	None
rs17824708	chr17	5179713	T|S	1	ZNF594	ENSG00000180626	ENST00000575779	3downstream	None	None	None	None	None	None	None
rs17824708	chr17	5179713	T|S	1	ZNF594	ENSG00000180626	ENST00000399604	3utr	4685	None	None	None	None	None	None
rs6064387	chr20	56393103	G|W	1	AURKA	ENSG00000087586	ENST00000422322	5upstream	None	None	None	None	None	None	None
rs6064387	chr20	56393103	G|W	1	AURKA	ENSG00000087586	ENST00000371356	5upstream	None	None	None	None	None	None	None
rs6064387	chr20	56393103	G|W	1	AURKA	ENSG00000087586	ENST00000451915	5upstream	None	None	None	None	None	None	None
rs6064387	chr20	56393103	G|W	1	AURKA	ENSG00000087586	ENST00000347343	5upstream	None	None	None	None	None	None	None
rs6064387	chr20	56393103	G|W	1	AURKA	ENSG00000087586	ENST00000395907	5upstream	None	None	None	None	None	None	None
rs6064387	chr20	56393103	G|W	1	AURKA	ENSG00000087586	ENST00000395911	5upstream	None	None	None	None	None	None	None
rs6064387	chr20	56393103	G|W	1	AURKA	ENSG00000087586	ENST00000441357	5upstream	None	None	None	None	None	None	None
rs6064387	chr20	56393103	G|W	1	AURKA	ENSG00000087586	ENST00000456249	5upstream	None	None	None	None	None	None	None
rs6064387	chr20	56393103	G|W	1	AURKA	ENSG00000087586	ENST00000420474	5upstream	None	None	None	None	None	None	None
rs6064387	chr20	56393103	G|W	1	AURKA	ENSG00000087586	ENST00000312783	5upstream	None	None	None	None	None	None	None
rs6064387	chr20	56393103	G|W	1	AURKA	ENSG00000087586	ENST00000395914	5upstream	None	None	None	None	None	None	None
rs6064387	chr20	56393103	G|W	1	AURKA	ENSG00000087586	ENST00000395915	5upstream	None	None	None	None	None	None	None
rs6064387	chr20	56393103	G|W	1	AURKA	ENSG00000087586	ENST00000395913	5upstream	None	None	None	None	None	None	None
rs6064387	chr20	56393103	G|W	1	CSTF1	ENSG00000101138	ENST00000415828	intronic	None	None	None	None	None	565	None
rs6064387	chr20	56393103	G|W	1	CSTF1	ENSG00000101138	ENST00000498689	non-coding intronic	None	None	None	None	None	565	None
rs6064387	chr20	56393103	G|W	1	CSTF1	ENSG00000101138	ENST00000428552	intronic	None	None	None	None	None	565	None
rs6064387	chr20	56393103	G|W	1	CSTF1	ENSG00000101138	ENST00000217109	intronic	None	None	None	None	None	390	None
rs6064387	chr20	56393103	G|W	1	CSTF1	ENSG00000101138	ENST00000490539	intronic	None	None	None	None	None	390	None
rs6064387	chr20	56393103	G|W	1	CSTF1	ENSG00000101138	ENST00000613138	non-coding intronic	None	None	None	None	None	390	None
rs6064387	chr20	56393103	G|W	1	CSTF1	ENSG00000101138	ENST00000452950	intronic	None	None	None	None	None	288	None
rs6064387	chr20	56393103	G|W	1	CSTF1	ENSG00000101138	ENST00000493039	intronic	None	None	None	None	None	288	None
rs1047389	chr4	11399463	A|G	1	HS3ST1	ENSG00000002587	ENST00000510712	3downstream	None	None	None	None	None	None	None
rs1047389	chr4	11399463	A|G	1	HS3ST1	ENSG00000002587	ENST00000514690	3downstream	None	None	None	None	None	None	None
rs1047389	chr4	11399463	A|G	1	HS3ST1	ENSG00000002587	ENST00000002596	coding	1718	543	181	D>D	syn	None	MAALLLGAVLLVAQPQLVPSRPAELGQQELLRKAGTLQDDVRDGVAPNGSAQQLPQTIIIGVRKGGTRALLEMLSLHPDVAAAENEVHFFDWEEHYSHGLGWYLSQMPFSWPHQLTVEKTPAYFTSPKVPERVYSMNPSIRLLLILRDPSERVLSDYTQVFYNHMQKHKPYPSIEEFLVRDGRLNVDYKALNRSLYHVHMQNWLRFFPLRHIHIVDGDRLIRDPFPEIQKVERFLKLSPQINASNFYFNKTKGFYCLRDSGRDRCLHESKGRAHPQVDPKLLNKLHEYFHEPNKKFFELVGRTFDWH*
rs16881446	chr4	11406961	T|C	1	HS3ST1	ENSG00000002587	ENST00000514690	intronic	None	None	None	None	None	6848	None
rs16881446	chr4	11406961	T|C	1	HS3ST1	ENSG00000002587	ENST00000002596	intronic	None	None	None	None	None	6848	None
rs16881446	chr4	11406961	T|C	1	HS3ST1	ENSG00000002587	ENST00000510712	intronic	None	None	None	None	None	6848	None
rs11979473	chr7	147454686	G|A	1	CNTNAP2	ENSG00000174469	ENST00000361727	intronic	None	None	None	None	None	31249	None
rs11979473	chr7	147454686	G|A	1	CNTNAP2	ENSG00000174469	ENST00000636870	non-coding intronic	None	None	None	None	None	31249	None
rs11979473	chr7	147454686	G|A	1	CNTNAP2	ENSG00000174469	ENST00000637694	non-coding intronic	None	None	None	None	None	31249	None
rs11979473	chr7	147454686	G|A	1	CNTNAP2	ENSG00000174469	ENST00000637825	non-coding intronic	None	None	None	None	None	31249	None
rs11979473	chr7	147454686	G|A	1	CNTNAP2	ENSG00000174469	ENST00000638117	non-coding intronic	None	None	None	None	None	31249	None
rs11979473	chr7	147454686	G|A	1	CNTNAP2	ENSG00000174469	ENST00000649351	intronic	None	None	None	None	None	31249	None
rs1528510	chr7	147495301	A|G	1	CNTNAP2	ENSG00000174469	ENST00000637694	non-coding intronic	None	None	None	None	None	1320	None
rs1528510	chr7	147495301	A|G	1	CNTNAP2	ENSG00000174469	ENST00000361727	intronic	None	None	None	None	None	9260	None
rs1528510	chr7	147495301	A|G	1	CNTNAP2	ENSG00000174469	ENST00000636870	non-coding intronic	None	None	None	None	None	9260	None
rs1528510	chr7	147495301	A|G	1	CNTNAP2	ENSG00000174469	ENST00000637825	non-coding intronic	None	None	None	None	None	9260	None
rs1528510	chr7	147495301	A|G	1	CNTNAP2	ENSG00000174469	ENST00000638117	non-coding intronic	None	None	None	None	None	9260	None
rs1528510	chr7	147495301	A|G	1	CNTNAP2	ENSG00000174469	ENST00000649351	intronic	None	None	None	None	None	9260	None
rs16883528	chr7	147497788	T|C	1	CNTNAP2	ENSG00000174469	ENST00000361727	intronic	None	None	None	None	None	11747	None
rs16883528	chr7	147497788	T|C	1	CNTNAP2	ENSG00000174469	ENST00000636870	non-coding intronic	None	None	None	None	None	11747	None
rs16883528	chr7	147497788	T|C	1	CNTNAP2	ENSG00000174469	ENST00000637825	non-coding intronic	None	None	None	None	None	11747	None
rs16883528	chr7	147497788	T|C	1	CNTNAP2	ENSG00000174469	ENST00000638117	non-coding intronic	None	None	None	None	None	11747	None
rs16883528	chr7	147497788	T|C	1	CNTNAP2	ENSG00000174469	ENST00000649351	intronic	None	None	None	None	None	11747	None
rs16883528	chr7	147497788	T|C	1	CNTNAP2	ENSG00000174469	ENST00000637694	3downstream	None	None	None	None	None	None	None
rs7781317	chr7	147504354	A|S	1	CNTNAP2	ENSG00000174469	ENST00000361727	intronic	None	None	None	None	None	18313	None
rs7781317	chr7	147504354	A|S	1	CNTNAP2	ENSG00000174469	ENST00000636870	non-coding intronic	None	None	None	None	None	18313	None
rs7781317	chr7	147504354	A|S	1	CNTNAP2	ENSG00000174469	ENST00000637825	non-coding intronic	None	None	None	None	None	18313	None
rs7781317	chr7	147504354	A|S	1	CNTNAP2	ENSG00000174469	ENST00000638117	non-coding intronic	None	None	None	None	None	18313	None
rs7781317	chr7	147504354	A|S	1	CNTNAP2	ENSG00000174469	ENST00000649351	intronic	None	None	None	None	None	18313	None
rs700319	chr7	147772809	A|S	1	CNTNAP2	ENSG00000174469	ENST00000361727	intronic	None	None	None	None	None	130756	None
rs700319	chr7	147772809	A|S	1	CNTNAP2	ENSG00000174469	ENST00000455301	non-coding intronic	None	None	None	None	None	130756	None
rs700319	chr7	147772809	A|S	1	CNTNAP2	ENSG00000174469	ENST00000627772	non-coding intronic	None	None	None	None	None	130756	None
rs700319	chr7	147772809	A|S	1	CNTNAP2	ENSG00000174469	ENST00000636870	non-coding intronic	None	None	None	None	None	130756	None
rs700319	chr7	147772809	A|S	1	CNTNAP2	ENSG00000174469	ENST00000637825	non-coding intronic	None	None	None	None	None	130756	None
rs700319	chr7	147772809	A|S	1	CNTNAP2	ENSG00000174469	ENST00000649351	intronic	None	None	None	None	None	130756	None
rs4520084	chr7	148211566	T|C	1	CNTNAP2	ENSG00000174469	ENST00000361727	intronic	None	None	None	None	None	5722	None
rs4520084	chr7	148211566	T|C	1	CNTNAP2	ENSG00000174469	ENST00000627772	non-coding intronic	None	None	None	None	None	5722	None
rs4520084	chr7	148211566	T|C	1	CNTNAP2	ENSG00000174469	ENST00000628930	intronic	None	None	None	None	None	5722	None
rs4520084	chr7	148211566	T|C	1	CNTNAP2	ENSG00000174469	ENST00000636870	non-coding intronic	None	None	None	None	None	5722	None
rs4520084	chr7	148211566	T|C	1	CNTNAP2	ENSG00000174469	ENST00000637020	non-coding intronic	None	None	None	None	None	5722	None
rs4520084	chr7	148211566	T|C	1	CNTNAP2	ENSG00000174469	ENST00000649351	intronic	None	None	None	None	None	5722	None
rs1918296	chr7	148327110	G|M	1	CNTNAP2	ENSG00000174469	ENST00000361727	intronic	None	None	None	None	None	56539	None
rs1918296	chr7	148327110	G|M	1	CNTNAP2	ENSG00000174469	ENST00000627772	non-coding intronic	None	None	None	None	None	56539	None
rs1918296	chr7	148327110	G|M	1	CNTNAP2	ENSG00000174469	ENST00000628930	intronic	None	None	None	None	None	56539	None
rs1918296	chr7	148327110	G|M	1	CNTNAP2	ENSG00000174469	ENST00000636242	non-coding intronic	None	None	None	None	None	56539	None
rs1918296	chr7	148327110	G|M	1	CNTNAP2	ENSG00000174469	ENST00000636870	non-coding intronic	None	None	None	None	None	56539	None
rs1918296	chr7	148327110	G|M	1	CNTNAP2	ENSG00000174469	ENST00000637020	non-coding intronic	None	None	None	None	None	56539	None
rs1918296	chr7	148327110	G|M	1	CNTNAP2	ENSG00000174469	ENST00000649351	intronic	None	None	None	None	None	56539	None
rs886969	chr7	148337596	C|T	1	CNTNAP2	ENSG00000174469	ENST00000361727	intronic	None	None	None	None	None	46053	None
rs886969	chr7	148337596	C|T	1	CNTNAP2	ENSG00000174469	ENST00000627772	non-coding intronic	None	None	None	None	None	46053	None
rs886969	chr7	148337596	C|T	1	CNTNAP2	ENSG00000174469	ENST00000628930	intronic	None	None	None	None	None	46053	None
rs886969	chr7	148337596	C|T	1	CNTNAP2	ENSG00000174469	ENST00000636242	non-coding intronic	None	None	None	None	None	46053	None
rs886969	chr7	148337596	C|T	1	CNTNAP2	ENSG00000174469	ENST00000636870	non-coding intronic	None	None	None	None	None	46053	None
rs886969	chr7	148337596	C|T	1	CNTNAP2	ENSG00000174469	ENST00000637020	non-coding intronic	None	None	None	None	None	46053	None
rs886969	chr7	148337596	C|T	1	CNTNAP2	ENSG00000174469	ENST00000649351	intronic	None	None	None	None	None	46053	None
rs886969	chr7	148337596	C|T	1	CNTNAP2	ENSG00000174469	ENST00000463592	5upstream	None	None	None	None	None	None	None
rs10277969	chr7	148338100	A|G	1	CNTNAP2	ENSG00000174469	ENST00000361727	intronic	None	None	None	None	None	45549	None
rs10277969	chr7	148338100	A|G	1	CNTNAP2	ENSG00000174469	ENST00000627772	non-coding intronic	None	None	None	None	None	45549	None
rs10277969	chr7	148338100	A|G	1	CNTNAP2	ENSG00000174469	ENST00000628930	intronic	None	None	None	None	None	45549	None
rs10277969	chr7	148338100	A|G	1	CNTNAP2	ENSG00000174469	ENST00000636242	non-coding intronic	None	None	None	None	None	45549	None
rs10277969	chr7	148338100	A|G	1	CNTNAP2	ENSG00000174469	ENST00000636870	non-coding intronic	None	None	None	None	None	45549	None
rs10277969	chr7	148338100	A|G	1	CNTNAP2	ENSG00000174469	ENST00000637020	non-coding intronic	None	None	None	None	None	45549	None
rs10277969	chr7	148338100	A|G	1	CNTNAP2	ENSG00000174469	ENST00000649351	intronic	None	None	None	None	None	45549	None
rs10277969	chr7	148338100	A|G	1	CNTNAP2	ENSG00000174469	ENST00000463592	5upstream	None	None	None	None	None	None	None

## Sheet: Supplementary TABLE 4.2
Supplementary Table S4.2 | Predicted function of the 20 SNPs(in ROI 38, left hippocampus) substitution based on its location
Variation ID	Chromosome	Position	Variant	Strand	Symbol	Gene	Transcript	Predicted Function	CDNA Position	CDS Position	AA Position	AA Change	Detail	Splice Distance	Proteins
rs3818361	chr1	207611623	A|G	1	CR1	ENSG00000203710	ENST00000529814	intronic	None	None	None	None	None	4952	None
rs3818361	chr1	207611623	A|G	1	CR1	ENSG00000203710	ENST00000534202	3downstream	None	None	None	None	None	None	None
rs3818361	chr1	207611623	A|G	1	CR1	ENSG00000203710	ENST00000367049	intronic	None	None	None	None	None	54	None
rs3818361	chr1	207611623	A|G	1	CR1	ENSG00000203710	ENST00000367051	intronic	None	None	None	None	None	54	None
rs3818361	chr1	207611623	A|G	1	CR1	ENSG00000203710	ENST00000367052	intronic	None	None	None	None	None	54	None
rs3818361	chr1	207611623	A|G	1	CR1	ENSG00000203710	ENST00000367053	intronic	None	None	None	None	None	54	None
rs3818361	chr1	207611623	A|G	1	CR1	ENSG00000203710	ENST00000400960	intronic	None	None	None	None	None	54	None
rs7926344	chr11	60194693	G|A	1	MS4A4A	ENSG00000110079	ENST00000649552	intronic	None	None	None	None	None	8522	None
rs7929589	chr11	60207605	C|T	1	MS4A4A	ENSG00000110079	ENST00000649552	intronic	None	None	None	None	None	21434	None
rs7929589	chr11	60207605	C|T	1	MS4A4E	ENSG00000214787	ENST00000532442	intronic	None	None	None	None	None	5726	None
rs7929589	chr11	60207605	C|T	1	MS4A4E	ENSG00000214787	ENST00000398986	intronic	None	None	None	None	None	859	None
rs7929589	chr11	60207605	C|T	1	MIR6503	ENSG00000275344	ENST00000622884	3downstream	None	None	None	None	None	None	None
rs10498633	chr14	92460608	G|T	1	SLC24A4	ENSG00000140090	ENST00000393265	intronic	None	None	None	None	None	4000	None
rs10498633	chr14	92460608	G|T	1	SLC24A4	ENSG00000140090	ENST00000525557	intronic	None	None	None	None	None	4000	None
rs10498633	chr14	92460608	G|T	1	SLC24A4	ENSG00000140090	ENST00000526482	non-coding intronic	None	None	None	None	None	4000	None
rs10498633	chr14	92460608	G|T	1	SLC24A4	ENSG00000140090	ENST00000531433	intronic	None	None	None	None	None	4000	None
rs10498633	chr14	92460608	G|T	1	SLC24A4	ENSG00000140090	ENST00000532405	intronic	None	None	None	None	None	4000	None
rs10498633	chr14	92460608	G|T	1	SLC24A4	ENSG00000140090	ENST00000554925	non-coding intronic	None	None	None	None	None	4000	None
rs10498633	chr14	92460608	G|T	1	SLC24A4	ENSG00000140090	ENST00000556739	non-coding intronic	None	None	None	None	None	1530	None
rs11160070	chr14	92472047	C|K	1	SLC24A4	ENSG00000140090	ENST00000393265	intronic	None	None	None	None	None	10633	None
rs11160070	chr14	92472047	C|K	1	SLC24A4	ENSG00000140090	ENST00000525557	intronic	None	None	None	None	None	10633	None
rs11160070	chr14	92472047	C|K	1	SLC24A4	ENSG00000140090	ENST00000526482	non-coding intronic	None	None	None	None	None	10633	None
rs11160070	chr14	92472047	C|K	1	SLC24A4	ENSG00000140090	ENST00000531433	intronic	None	None	None	None	None	10633	None
rs11160070	chr14	92472047	C|K	1	SLC24A4	ENSG00000140090	ENST00000532405	intronic	None	None	None	None	None	10633	None
rs11160070	chr14	92472047	C|K	1	SLC24A4	ENSG00000140090	ENST00000554925	non-coding intronic	None	None	None	None	None	10633	None
rs6082	chr15	58545758	A|G|T	1	LIPC	ENSG00000166035	ENST00000299022	coding	826	591	197	G>G|G>G	syn|syn	None	MDTSPLCFSILLVLCIFIQSSALGQSLKPEPFGRRAQAVETNKTLHEMKTRFLLFGETNQGCQIRINHPDTLQECGFNSSLPLVMIIHGWSVDGVLENWIWQMVAALKSQPAQPVNVGLVDWITLAHDHYTIAVRNTRLVGKEVAALLRWLEESVQLSRSHVHLIGYSLGAHVSGFAGSSIGGTHKIGRITGLDAAGPLFEGSAPSNRLSPDDANFVDAIHTFTREHMGLSVGIKQPIGHYDFYPNGGSFQPGCHFLELYRHIAQHGFNAITQTIKCSHERSVHLFIDSLLHAGTQSMAYPCGDMNSFSQGLCLSCKKGRCNTLGYHVRQEPRSKSKRLFLVTRAQSPFKVYHYQFKIQFINQTETPIQTTFTMSLLGTKEKMQKIPITLGKGIASNKT…
rs6082	chr15	58545758	A|G|T	1	LIPC	ENSG00000166035	ENST00000356113	coding	1206	591	197	G>G|G>G	syn|syn	None	MDTSPLCFSILLVLCIFIQSSALGQSLKPEPFGRRAQAVETNKTLHEMKTRFLLFGETNQGCQIRINHPDTLQECGFNSSLPLVMIIHGWSVDGVLENWIWQMVAALKSQPAQPVNVGLVDWITLAHDHYTIAVRNTRLVGKEVAALLRWLEESVQLSRSHVHLIGYSLGAHVSGFAGSSIGGTHKIGRITGLDAAGPLFEGSAPSNRLSPDDANFVDAIHTFTREHMGLSVGIKQPIGHYDFYPNGGSFQPGCHFLELYRHIAQHGFNAITQTIKCSHERSVHLFIDSLLHAGTQSMAYPCGDMNSFSQGLCLSCKKGRCNTLGYHVRQEPRSKSKRLFLVTRAQSPFKVYHYQFKIQFINQTETPIQTTFTMSLLGTKEKMQKIPITLGKGIASNKT…
rs6082	chr15	58545758	A|G|T	1	LIPC	ENSG00000166035	ENST00000414170	coding	878	591	197	G>G|G>G	syn|syn	None	MDTSPLCFSILLVLCIFIQSSALGQSLKPEPFGRRAQAVETNKTLHEMKTRFLLFGETNQGCQIRINHPDTLQECGFNSSLPLVMIIHGWSVDGVLENWIWQMVAALKSQPAQPVNVGLVDWITLAHDHYTIAVRNTRLVGKEVAALLRWLEESVQLSRSHVHLIGYSLGAHVSGFAGSSIGGTHKIGRITGLDAAGPLFEGSAPSNRLSPDDANFVDAIHTFTREHMGLSVGIKQPIGHYDFYPNGGSFQPGCHFLELYRHIAQHGFNAITQTIKCSHERSVHLFIDSLLHAGTQSMAYPCGDMNSFSQGLCLSCKKGRCNTLGYHVRQEPRSKSKRLFLVTRAQSPFKVYHYQFKIQFINQTETPIQTTFTMSLLGTKEKMQKIPITLGKGIASNKT…
rs6082	chr15	58545758	A|G|T	1	LIPC	ENSG00000166035	ENST00000433326	coding	450	408	136	G>G|G>G	syn|syn	None	MDTSPLCFSILLVLCIFIQSSALGQSLKPEPFGRRAQAVETNKTLHEMKTRFLLFGETNQGCQIRINHPDTLQECGFNSSLPLVMIIHGWSESVQLSRSHVHLIGYSLGAHVSGFAGSSIGGTHKIGRITGLDAAGPLFEGSAPSNRLSPDDANFVDAIHTFTREHMGLSVGIKQPIGHYDFYPNGGSFQPGCHFLELYRHIAQHGFNAITQTIKCSHERSVHLFIDSLLHAGTQSMAYPCGDMNSFSQGLCLSCKKGRCNTLGYHVRQEPRSKSKRLFLVTRAQSPFKVYHYQFKIQFINQTETPIQTTFTMSLLGTKEKMQKIPITLGKGIASNKTYSFLITLDVDIGELIMIKFKWENSAVWANVWDTVQTIIPWSTGPRHSGLVLKTIRVKAGET…
rs6082	chr15	58545758	A|K	1	LIPC	ENSG00000166035	ENST00000559845	non-coding	448	None	None	None	None	None	None
rs6082	chr15	58545758	A|K	1	LIPC	ENSG00000166035	ENST00000560664	non-coding	355	None	None	None	None	None	None
rs2242065	chr15	58547099	C|T	1	LIPC	ENSG00000166035	ENST00000299022	intronic	None	None	None	None	None	1124	None
rs2242065	chr15	58547099	C|T	1	LIPC	ENSG00000166035	ENST00000356113	intronic	None	None	None	None	None	1124	None
rs2242065	chr15	58547099	C|T	1	LIPC	ENSG00000166035	ENST00000414170	intronic	None	None	None	None	None	1124	None
rs2242065	chr15	58547099	C|T	1	LIPC	ENSG00000166035	ENST00000433326	intronic	None	None	None	None	None	1124	None
rs2242065	chr15	58547099	C|T	1	LIPC	ENSG00000166035	ENST00000559845	non-coding intronic	None	None	None	None	None	1124	None
rs2242065	chr15	58547099	C|T	1	LIPC	ENSG00000166035	ENST00000560664	non-coding intronic	None	None	None	None	None	1124	None
rs12052024	chr18	58672815	G|W	1	MALT1	ENSG00000172175	ENST00000345724	intronic	None	None	None	None	None	963	None
rs12052024	chr18	58672815	G|W	1	MALT1	ENSG00000172175	ENST00000348428	intronic	None	None	None	None	None	963	None
rs12052024	chr18	58672815	G|W	1	MALT1	ENSG00000172175	ENST00000649217	intronic	None	None	None	None	None	963	None
rs12052024	chr18	58672815	G|W	1	MALT1	ENSG00000172175	ENST00000650045	intronic	None	None	None	None	None	963	None
rs12052024	chr18	58672815	G|W	1	AC104971.1	ENSG00000267226	ENST00000588144	5upstream	None	None	None	None	None	None	None
rs12052024	chr18	58672815	G|W	1	MALT1	ENSG00000172175	ENST00000591792	intronic	None	None	None	None	None	479	None
rs12052024	chr18	58672815	G|W	1	AC104365.1	ENSG00000267476	ENST00000588835	non-coding	192	None	None	None	None	None	None
rs12052024	chr18	58672815	G|W	1	AC104365.1	ENSG00000267476	ENST00000587080	non-coding	321	None	None	None	None	None	None
rs7563345	chr2	233234598	A|S	1	ATG16L1	ENSG00000085978	ENST00000431917	intronic	None	None	None	None	None	21504	None
rs13412102	chr2	233237325	T|M	1	ATG16L1	ENSG00000085978	ENST00000431917	intronic	None	None	None	None	None	18777	None
rs6431655	chr2	233253769	A|K	1	ATG16L1	ENSG00000085978	ENST00000431917	intronic	None	None	None	None	None	2333	None
rs6431655	chr2	233253769	A|K	1	ATG16L1	ENSG00000085978	ENST00000392021	intronic	None	None	None	None	None	1829	None
rs6431655	chr2	233253769	A|K	1	ATG16L1	ENSG00000085978	ENST00000347464	intronic	None	None	None	None	None	1827	None
rs6431655	chr2	233253769	A|K	1	ATG16L1	ENSG00000085978	ENST00000373525	intronic	None	None	None	None	None	1827	None
rs6431655	chr2	233253769	A|K	1	ATG16L1	ENSG00000085978	ENST00000392017	intronic	None	None	None	None	None	1827	None
rs6431655	chr2	233253769	A|K	1	ATG16L1	ENSG00000085978	ENST00000392018	intronic	None	None	None	None	None	1827	None
rs6431655	chr2	233253769	A|K	1	ATG16L1	ENSG00000085978	ENST00000392020	intronic	None	None	None	None	None	1827	None
rs6431655	chr2	233253769	A|K	1	ATG16L1	ENSG00000085978	ENST00000417017	intronic	None	None	None	None	None	1827	None
rs6431655	chr2	233253769	A|K	1	ATG16L1	ENSG00000085978	ENST00000419681	intronic	None	None	None	None	None	1827	None
rs6431655	chr2	233253769	A|K	1	ATG16L1	ENSG00000085978	ENST00000444735	intronic	None	None	None	None	None	1827	None
rs6431655	chr2	233253769	A|K	1	ATG16L1	ENSG00000085978	ENST00000474148	non-coding intronic	None	None	None	None	None	1827	None
rs6431655	chr2	233253769	A|K	1	ATG16L1	ENSG00000085978	ENST00000479942	non-coding intronic	None	None	None	None	None	1827	None
rs6431655	chr2	233253769	A|K	1	ATG16L1	ENSG00000085978	ENST00000485623	non-coding intronic	None	None	None	None	None	1827	None
rs6064387	chr20	56393103	G|W	1	AURKA	ENSG00000087586	ENST00000422322	5upstream	None	None	None	None	None	None	None
rs6064387	chr20	56393103	G|W	1	AURKA	ENSG00000087586	ENST00000371356	5upstream	None	None	None	None	None	None	None
rs6064387	chr20	56393103	G|W	1	AURKA	ENSG00000087586	ENST00000451915	5upstream	None	None	None	None	None	None	None
rs6064387	chr20	56393103	G|W	1	AURKA	ENSG00000087586	ENST00000347343	5upstream	None	None	None	None	None	None	None
rs6064387	chr20	56393103	G|W	1	AURKA	ENSG00000087586	ENST00000395907	5upstream	None	None	None	None	None	None	None
rs6064387	chr20	56393103	G|W	1	AURKA	ENSG00000087586	ENST00000395911	5upstream	None	None	None	None	None	None	None
rs6064387	chr20	56393103	G|W	1	AURKA	ENSG00000087586	ENST00000441357	5upstream	None	None	None	None	None	None	None
rs6064387	chr20	56393103	G|W	1	AURKA	ENSG00000087586	ENST00000456249	5upstream	None	None	None	None	None	None	None
rs6064387	chr20	56393103	G|W	1	AURKA	ENSG00000087586	ENST00000420474	5upstream	None	None	None	None	None	None	None
rs6064387	chr20	56393103	G|W	1	AURKA	ENSG00000087586	ENST00000312783	5upstream	None	None	None	None	None	None	None
rs6064387	chr20	56393103	G|W	1	AURKA	ENSG00000087586	ENST00000395914	5upstream	None	None	None	None	None	None	None
rs6064387	chr20	56393103	G|W	1	AURKA	ENSG00000087586	ENST00000395915	5upstream	None	None	None	None	None	None	None
rs6064387	chr20	56393103	G|W	1	AURKA	ENSG00000087586	ENST00000395913	5upstream	None	None	None	None	None	None	None
rs6064387	chr20	56393103	G|W	1	CSTF1	ENSG00000101138	ENST00000415828	intronic	None	None	None	None	None	565	None
rs6064387	chr20	56393103	G|W	1	CSTF1	ENSG00000101138	ENST00000498689	non-coding intronic	None	None	None	None	None	565	None
rs6064387	chr20	56393103	G|W	1	CSTF1	ENSG00000101138	ENST00000428552	intronic	None	None	None	None	None	565	None
rs6064387	chr20	56393103	G|W	1	CSTF1	ENSG00000101138	ENST00000217109	intronic	None	None	None	None	None	390	None
rs6064387	chr20	56393103	G|W	1	CSTF1	ENSG00000101138	ENST00000490539	intronic	None	None	None	None	None	390	None
rs6064387	chr20	56393103	G|W	1	CSTF1	ENSG00000101138	ENST00000613138	non-coding intronic	None	None	None	None	None	390	None
rs6064387	chr20	56393103	G|W	1	CSTF1	ENSG00000101138	ENST00000452950	intronic	None	None	None	None	None	288	None
rs6064387	chr20	56393103	G|W	1	CSTF1	ENSG00000101138	ENST00000493039	intronic	None	None	None	None	None	288	None
rs1047389	chr4	11399463	A|G	1	HS3ST1	ENSG00000002587	ENST00000510712	3downstream	None	None	None	None	None	None	None
rs1047389	chr4	11399463	A|G	1	HS3ST1	ENSG00000002587	ENST00000514690	3downstream	None	None	None	None	None	None	None
rs1047389	chr4	11399463	A|G	1	HS3ST1	ENSG00000002587	ENST00000002596	coding	1718	543	181	D>D	syn	None	MAALLLGAVLLVAQPQLVPSRPAELGQQELLRKAGTLQDDVRDGVAPNGSAQQLPQTIIIGVRKGGTRALLEMLSLHPDVAAAENEVHFFDWEEHYSHGLGWYLSQMPFSWPHQLTVEKTPAYFTSPKVPERVYSMNPSIRLLLILRDPSERVLSDYTQVFYNHMQKHKPYPSIEEFLVRDGRLNVDYKALNRSLYHVHMQNWLRFFPLRHIHIVDGDRLIRDPFPEIQKVERFLKLSPQINASNFYFNKTKGFYCLRDSGRDRCLHESKGRAHPQVDPKLLNKLHEYFHEPNKKFFELVGRTFDWH*
rs16881446	chr4	11406961	T|C	1	HS3ST1	ENSG00000002587	ENST00000514690	intronic	None	None	None	None	None	6848	None
rs16881446	chr4	11406961	T|C	1	HS3ST1	ENSG00000002587	ENST00000002596	intronic	None	None	None	None	None	6848	None
rs16881446	chr4	11406961	T|C	1	HS3ST1	ENSG00000002587	ENST00000510712	intronic	None	None	None	None	None	6848	None
rs1472258	chr7	146734118	G|A	1	CNTNAP2	ENSG00000174469	ENST00000361727	intronic	None	None	None	None	None	40153	None
rs1472258	chr7	146734118	G|A	1	CNTNAP2	ENSG00000174469	ENST00000625365	intronic	None	None	None	None	None	40153	None
rs1472258	chr7	146734118	G|A	1	CNTNAP2	ENSG00000174469	ENST00000637150	non-coding intronic	None	None	None	None	None	40153	None
rs1472258	chr7	146734118	G|A	1	CNTNAP2	ENSG00000174469	ENST00000649351	intronic	None	None	None	None	None	40153	None
rs700319	chr7	147772809	A|S	1	CNTNAP2	ENSG00000174469	ENST00000455301	non-coding intronic	None	None	None	None	None	130756	None
rs700319	chr7	147772809	A|S	1	CNTNAP2	ENSG00000174469	ENST00000627772	non-coding intronic	None	None	None	None	None	130756	None
rs700319	chr7	147772809	A|S	1	CNTNAP2	ENSG00000174469	ENST00000636870	non-coding intronic	None	None	None	None	None	130756	None
rs700319	chr7	147772809	A|S	1	CNTNAP2	ENSG00000174469	ENST00000637825	non-coding intronic	None	None	None	None	None	130756	None
rs700319	chr7	147772809	A|S	1	CNTNAP2	ENSG00000174469	ENST00000649351	intronic	None	None	None	None	None	130756	None
rs700319	chr7	147772809	A|S	1	CNTNAP2	ENSG00000174469	ENST00000361727	intronic	None	None	None	None	None	130756	None
rs10277969	chr7	148338100	A|G	1	CNTNAP2	ENSG00000174469	ENST00000361727	intronic	None	None	None	None	None	45549	None
rs10277969	chr7	148338100	A|G	1	CNTNAP2	ENSG00000174469	ENST00000627772	non-coding intronic	None	None	None	None	None	45549	None
rs10277969	chr7	148338100	A|G	1	CNTNAP2	ENSG00000174469	ENST00000628930	intronic	None	None	None	None	None	45549	None
rs10277969	chr7	148338100	A|G	1	CNTNAP2	ENSG00000174469	ENST00000636242	non-coding intronic	None	None	None	None	None	45549	None
rs10277969	chr7	148338100	A|G	1	CNTNAP2	ENSG00000174469	ENST00000636870	non-coding intronic	None	None	None	None	None	45549	None
rs10277969	chr7	148338100	A|G	1	CNTNAP2	ENSG00000174469	ENST00000637020	non-coding intronic	None	None	None	None	None	45549	None
rs10277969	chr7	148338100	A|G	1	CNTNAP2	ENSG00000174469	ENST00000649351	intronic	None	None	None	None	None	45549	None
rs10277969	chr7	148338100	A|G	1	CNTNAP2	ENSG00000174469	ENST00000463592	5upstream	None	None	None	None	None	None	None
rs7000615	chr8	27405916	G|T	1	PTK2B	ENSG00000120899	ENST00000346049	intronic	None	None	None	None	None	8128	None
rs7000615	chr8	27405916	G|T	1	PTK2B	ENSG00000120899	ENST00000397501	intronic	None	None	None	None	None	8128	None
rs7000615	chr8	27405916	G|T	1	PTK2B	ENSG00000120899	ENST00000412793	intronic	None	None	None	None	None	8128	None
rs7000615	chr8	27405916	G|T	1	PTK2B	ENSG00000120899	ENST00000420218	intronic	None	None	None	None	None	8128	None
rs7000615	chr8	27405916	G|T	1	PTK2B	ENSG00000120899	ENST00000517339	intronic	None	None	None	None	None	8128	None
rs7000615	chr8	27405916	G|T	1	PTK2B	ENSG00000120899	ENST00000521164	intronic	None	None	None	None	None	8128	None
rs7000615	chr8	27405916	G|T	1	PTK2B	ENSG00000120899	ENST00000522517	intronic	None	None	None	None	None	8128	None
rs6557999	chr8	27449578	A|G	1	PTK2B	ENSG00000120899	ENST00000397497	non-coding intronic	None	None	None	None	None	1171	None
rs6557999	chr8	27449578	A|G	1	PTK2B	ENSG00000120899	ENST00000420218	intronic	None	None	None	None	None	1171	None
rs6557999	chr8	27449578	A|G	1	PTK2B	ENSG00000120899	ENST00000517339	intronic	None	None	None	None	None	1171	None
rs6557999	chr8	27449578	A|G	1	PTK2B	ENSG00000120899	ENST00000346049	intronic	None	None	None	None	None	1171	None
rs6557999	chr8	27449578	A|G	1	PTK2B	ENSG00000120899	ENST00000397501	intronic	None	None	None	None	None	1171	None

## Sheet: Supplementary TABLE 5
Supplementary Table S5 | Calculate time of two algorithm under different s value.
Threshold value of s	time （seconds）
	FP-growth algorithm	Eclat algorithm
0.2	245.57	1.25
0.25	245.57	1
0.3	245.57	0.84
0.35	245.57	0.85
0.4	245.57	0.85
0.45	245.57	0.86
0.5	245.57	0.86
0.55	245.57	0.86
0.6	245.57	0.85
0.65	245.57	0.81
0.7	245.57	0.8

## Sheet: Supplementary TABLE 6
Supplementary Table S6 | Mutual epistasis effects between SNPs
CHR	SNP	N_SIG	N_TOT	PROP	BEST_CHISQ	BEST_CHR	BEST_SNP
4	rs11731587	0	4	0	0.9937	14	rs10498633
4	rs1047389	0	4	0	0.9366	7	rs10277969
7	rs10277969	1	4	0.25	2.356	14	rs10498633
14	rs10498633	1	4	0.25	2.356	7	rs10277969
15	rs2242065	0	4	0	0.8642	14	rs10498633
Abbreviations:
CHR: Chromosome
SNP: SNP identifier
N_SIG: # significant epistatic tests (p <= 0.3)
N_TOT: # of valid tests (i.e. non-zero allele counts, etc)
PROP: Proportion significant of valid tests
BEST_CHISQ: Highest statistic for this SNP
BEST_CHR: Chromosome of best SNP
BEST_SNP: SNP identifier of best SNP
